# Supplementary material for: Bis(3-amino­propan-1-aminium) naphthalene-1,5-disulfonate dihydrate
Source: Acta Crystallogr Sect E Struct Rep Online. 2012 Apr 28;68(Pt 5):o1575. doi: 10.1107/S1600536812018296 (PMC3344670; doi:10.1107/S1600536812018296)
Supplement: Supplementary file 1 [file e-68-o1575-sup1.cif]

##############################################################################
#                                                                            #
# This CIF contains the data in a paper accepted for publication in          #
# Acta Crystallographica Section E. It conforms to the requirements of       #
# Notes for Authors for Acta Crystallographica Section E, and has been       #
# peer reviewed under the auspices of the IUCr Commission on Journals.       #
#                                                                            #
# Full details of the Crystallographic Information File format               #
# are given in the paper "The Crystallographic Information File (CIF):       #
# a New Standard Archive File for Crystallography" by S. R. Hall, F. H.      #
# Allen and I. D. Brown [Acta Cryst. (1991), A47, 655-685].                  #
#                                                                            #
# The current version of the core CIF dictionary is obtainable from          #
# ftp://ftp.iucr.org/pub/cif_core.dic.                                       #
#                                                                            #
# Software is freely available for graphical display of the structure(s)     #
# in this CIF. For information consult the CIF software page                 #
# http://www.iucr.org/resources/cif/software.                                #
#                                                                            #
# This file may be used for bona fide research purposes within the           #
# scientific community so long as proper attribution is given to the journal # 
# article from which it was obtained.                                        #
#                                                                            #
##############################################################################
data_global
_audit_creation_method     SHELXL-97
_journal_date_recd_electronic     2012-04-23
_journal_date_accepted     2012-04-24
_journal_name_full     'Acta Crystallographica, Section E'
_journal_year     2012
_journal_volume     68
_journal_issue      5
_journal_page_first     o1575
_journal_page_last     o1575
_journal_paper_category     QO
_journal_paper_doi     10.1107/S1600536812018296
_journal_coeditor_code     XU5521
_publ_contact_author
;
     Dr. Seik Weng Ng
     Department of Chemistry
     University of Malaya
     50603 Kuala Lumpur
     Malaysia
;
_publ_contact_author_email     seikweng@um.edu.my
_publ_contact_author_fax     '03 7967 4193'
_publ_contact_author_phone     '03 7967 6778'
_publ_section_title
;
Bis(3-aminopropan-1-aminium) naphthalene-1,5-disulfonate dihydrate
;
loop_
    _publ_author_name
    _publ_author_address
    'Gao, Shan'
;
Key Laboratory of Functional Inorganic Material Chemistry
Ministry of Education
Heilongjiang University
Harbin 150080
People's Republic of China
;
    'Ng, Seik Weng'
;
Department of Chemistry
University of Malaya
50603 Kuala Lumpur
Malaysia
and
Chemistry Department
Faculty of Science
King Abdulaziz University
PO Box 80203 Jeddah
Saudi Arabia
;
data_I
_audit_creation_method     SHELXL-97
_chemical_name_systematic
;
Bis(3-aminopropan-1-aminium) naphthalene-1,5-disulfonate dihydrate
;
_chemical_name_common     ?
_chemical_formula_moiety     '2(C3 H11 N2 +), C10 H6 O6 S2 2-, 2H2 O'
_chemical_formula_sum     'C16 H32 N4 O8 S2'
_chemical_formula_iupac     '2C3 H11 N2 +, C10 H6 O6 S2 2-, 2H2 O'
_chemical_formula_weight     472.58
_chemical_melting_point     ?
_symmetry_cell_setting     triclinic
_symmetry_space_group_name_H-M     'P -1'
_symmetry_space_group_name_Hall     '-P 1'
loop_
    _symmetry_equiv_pos_as_xyz
    'x, y, z'
    '-x, -y, -z'
_cell_length_a     8.0913(16)
_cell_length_b     8.1917(16)
_cell_length_c     9.8062(18)
_cell_angle_alpha     71.182(5)
_cell_angle_beta     65.950(5)
_cell_angle_gamma     79.945(5)
_cell_volume     561.12(19)
_cell_formula_units_Z     1
_cell_measurement_reflns_used     3803
_cell_measurement_theta_min     3.01
_cell_measurement_theta_max     27.48
_cell_measurement_temperature     293(2)
_exptl_crystal_description     prism
_exptl_crystal_colour     colorless
_exptl_crystal_size_max     0.21
_exptl_crystal_size_mid     0.17
_exptl_crystal_size_min     0.17
_exptl_crystal_density_diffrn     1.399
_exptl_crystal_density_meas     ?
_exptl_crystal_density_method     'not measured'
_exptl_crystal_F_000     252
_exptl_absorpt_coefficient_mu     0.286
_exptl_absorpt_correction_type     multi-scan
_exptl_absorpt_process_details     '(ABSCOR; Higashi, 1995)'
_exptl_absorpt_correction_T_min     0.9423
_exptl_absorpt_correction_T_max     0.9529
_diffrn_ambient_temperature     293(2)
_diffrn_radiation_type     MoK\a
_diffrn_radiation_wavelength     0.71073
_diffrn_radiation_source     'fine-focus sealed tube'
_diffrn_radiation_monochromator     graphite
_diffrn_measurement_device_type     'Rigaku R-AXIS RAPID IP'
_diffrn_measurement_method     '\w scan'
_diffrn_detector_area_resol_mean     ?
_diffrn_reflns_number     5584
_diffrn_reflns_av_R_equivalents     0.0390
_diffrn_reflns_av_sigmaI/netI     0.0475
_diffrn_reflns_theta_min     3.01
_diffrn_reflns_theta_max     27.48
_diffrn_reflns_theta_full     27.48
_diffrn_measured_fraction_theta_max     0.992
_diffrn_measured_fraction_theta_full     0.992
_diffrn_reflns_limit_h_min     -10
_diffrn_reflns_limit_h_max     9
_diffrn_reflns_limit_k_min     -10
_diffrn_reflns_limit_k_max     10
_diffrn_reflns_limit_l_min     -12
_diffrn_reflns_limit_l_max     12
_diffrn_standards_number     0
_diffrn_standards_interval_count     0
_diffrn_standards_interval_time     0
_diffrn_standards_decay_%     0
_reflns_number_total     2552
_reflns_number_gt     2268
_reflns_threshold_expression     I>2\s(I)
_refine_ls_structure_factor_coef     Fsqd
_refine_ls_matrix_type     full
_refine_ls_R_factor_all     0.0487
_refine_ls_R_factor_gt     0.0441
_refine_ls_wR_factor_gt     0.1151
_refine_ls_wR_factor_ref     0.1267
_refine_ls_goodness_of_fit_ref     1.052
_refine_ls_restrained_S_all     1.051
_refine_ls_number_reflns     2552
_refine_ls_number_parameters     165
_refine_ls_number_restraints     7
_refine_ls_hydrogen_treatment     mixed
_refine_ls_weighting_scheme     calc
_refine_ls_weighting_details
         'calc w=1/[\s^2^(Fo^2^)+(0.0736P)^2^+0.1592P] where P=(Fo^2^+2Fc^2^)/3'
_atom_sites_solution_hydrogens     geom
_atom_sites_solution_primary     direct
_atom_sites_solution_secondary     difmap
_refine_ls_shift/su_max     0.000
_refine_ls_shift/su_mean     0.000
_refine_diff_density_max     0.440
_refine_diff_density_min     -0.388
_refine_ls_extinction_method     'SHELXL97 (Sheldrick, 2008)'
_refine_ls_extinction_coef     0.081(12)
_refine_ls_extinction_expression
                                  'Fc^*^=kFc[1+0.001xFc^2^\l^3^/sin(2\q)]^-1/4^'
loop_
    _atom_type_symbol
    _atom_type_description
    _atom_type_scat_dispersion_real
    _atom_type_scat_dispersion_imag
    _atom_type_scat_source
    'C' 'C' 0.0033 0.0016
                         'International Tables Vol C Tables 4.2.6.8 and 6.1.1.4'
    'H' 'H' 0.0000 0.0000
                         'International Tables Vol C Tables 4.2.6.8 and 6.1.1.4'
    'N' 'N' 0.0061 0.0033
                         'International Tables Vol C Tables 4.2.6.8 and 6.1.1.4'
    'O' 'O' 0.0106 0.0060
                         'International Tables Vol C Tables 4.2.6.8 and 6.1.1.4'
    'S' 'S' 0.1246 0.1234
                         'International Tables Vol C Tables 4.2.6.8 and 6.1.1.4'
_computing_data_collection     'RAPID-AUTO (Rigaku, 1998)'
_computing_cell_refinement     'RAPID-AUTO (Rigaku, 1998)'
_computing_data_reduction     'CrystalClear (Rigaku/MSC, 2002)'
_computing_structure_solution     'SHELXS97 (Sheldrick, 2008)'
_computing_structure_refinement     'SHELXL97 (Sheldrick, 2008)'
_computing_molecular_graphics     'X-SEED (Barbour, 2001)'
_computing_publication_material     'publCIF (Westrip, 2010)'
loop_
    _atom_site_type_symbol
    _atom_site_label
    _atom_site_fract_x
    _atom_site_fract_y
    _atom_site_fract_z
    _atom_site_U_iso_or_equiv
    _atom_site_adp_type
    _atom_site_calc_flag
    _atom_site_refinement_flags
    _atom_site_occupancy
    _atom_site_symmetry_multiplicity
    _atom_site_disorder_assembly
    _atom_site_disorder_group
    S S1 0.27701(5) 0.72860(5) 0.28439(4) 0.02880(18) Uani d . 1 1 . .
    O O1 0.40860(17) 0.78029(17) 0.12668(14) 0.0406(3) Uani d . 1 1 . .
    O O2 0.35741(17) 0.62846(16) 0.39549(15) 0.0402(3) Uani d . 1 1 . .
    O O3 0.12666(17) 0.64501(17) 0.29413(17) 0.0425(3) Uani d . 1 1 . .
    O O1W 0.75757(19) 0.63049(19) 0.10446(16) 0.0421(3) Uani d D 1 1 . .
    H H1W1 0.6524(18) 0.661(3) 0.106(3) 0.057(7) Uiso d D 1 1 . .
    H H1W2 0.766(4) 0.5307(17) 0.096(3) 0.063(8) Uiso d D 1 1 . .
    N N1 0.8221(3) 0.3040(2) 0.0702(2) 0.0437(4) Uani d D 1 1 . .
    H H11 0.9387(16) 0.288(3) 0.053(3) 0.063(8) Uiso d D 1 1 . .
    H H12 0.792(4) 0.294(4) -0.003(2) 0.067(8) Uiso d D 1 1 . .
    N N2 0.7492(2) -0.3142(2) 0.36576(18) 0.0367(4) Uani d D 1 1 . .
    H H21 0.744(3) -0.340(3) 0.287(2) 0.059(7) Uiso d D 1 1 . .
    H H22 0.701(3) -0.400(3) 0.450(2) 0.065(7) Uiso d D 1 1 . .
    H H23 0.8614(16) -0.323(3) 0.361(3) 0.046(6) Uiso d D 1 1 . .
    C C1 0.1830(2) 0.9236(2) 0.33721(18) 0.0269(3) Uani d . 1 1 . .
    C C2 0.2538(2) 1.0749(2) 0.23475(18) 0.0320(4) Uani d . 1 1 . .
    H H2 0.3496 1.0745 0.1411 0.038 Uiso calc R 1 1 . .
    C C3 0.1822(2) 1.2322(2) 0.27039(19) 0.0341(4) Uani d . 1 1 . .
    H H3 0.2318 1.3352 0.2003 0.041 Uiso calc R 1 1 . .
    C C4 0.0411(2) 1.2350(2) 0.40653(18) 0.0297(4) Uani d . 1 1 . .
    H H4A -0.0057 1.3403 0.4274 0.036 Uiso calc R 1 1 . .
    C C5 -0.03570(19) 1.08034(19) 0.51689(17) 0.0251(3) Uani d . 1 1 . .
    C C6 0.7250(3) 0.1771(2) 0.2140(2) 0.0387(4) Uani d . 1 1 . .
    H H6A 0.5962 0.1970 0.2356 0.046 Uiso calc R 1 1 . .
    H H6B 0.7462 0.1951 0.2985 0.046 Uiso calc R 1 1 . .
    C C7 0.7781(3) -0.0097(2) 0.2119(2) 0.0385(4) Uani d . 1 1 . .
    H H7A 0.7530 -0.0300 0.1302 0.046 Uiso calc R 1 1 . .
    H H7B 0.9073 -0.0301 0.1882 0.046 Uiso calc R 1 1 . .
    C C8 0.6774(2) -0.1352(2) 0.3650(2) 0.0360(4) Uani d . 1 1 . .
    H H8A 0.6896 -0.1063 0.4488 0.043 Uiso calc R 1 1 . .
    H H8B 0.5496 -0.1262 0.3825 0.043 Uiso calc R 1 1 . .
loop_
    _atom_site_aniso_label
    _atom_site_aniso_U_11
    _atom_site_aniso_U_22
    _atom_site_aniso_U_33
    _atom_site_aniso_U_12
    _atom_site_aniso_U_13
    _atom_site_aniso_U_23
    S1 0.0281(3) 0.0244(2) 0.0307(3) -0.00188(15) -0.00813(18) -0.00714(17)
    O1 0.0406(7) 0.0360(7) 0.0315(6) 0.0011(5) -0.0028(5) -0.0076(5)
    O2 0.0405(7) 0.0329(7) 0.0413(7) 0.0000(5) -0.0168(6) -0.0019(5)
    O3 0.0366(7) 0.0390(7) 0.0580(8) -0.0049(5) -0.0135(6) -0.0256(6)
    O1W 0.0412(7) 0.0395(8) 0.0456(8) 0.0018(6) -0.0141(6) -0.0169(6)
    N1 0.0528(10) 0.0322(8) 0.0420(9) -0.0036(7) -0.0147(8) -0.0085(7)
    N2 0.0376(8) 0.0327(8) 0.0368(8) -0.0065(6) -0.0146(7) -0.0028(6)
    C1 0.0298(7) 0.0245(8) 0.0278(7) -0.0035(6) -0.0122(6) -0.0063(6)
    C2 0.0339(8) 0.0307(9) 0.0262(7) -0.0073(6) -0.0066(6) -0.0047(6)
    C3 0.0418(9) 0.0238(8) 0.0311(8) -0.0107(7) -0.0097(7) -0.0011(6)
    C4 0.0368(8) 0.0210(8) 0.0297(8) -0.0063(6) -0.0110(7) -0.0043(6)
    C5 0.0273(7) 0.0233(8) 0.0265(7) -0.0050(6) -0.0123(6) -0.0046(6)
    C6 0.0396(9) 0.0340(9) 0.0424(9) -0.0042(7) -0.0133(8) -0.0123(8)
    C7 0.0425(9) 0.0321(9) 0.0390(9) -0.0020(7) -0.0143(8) -0.0087(7)
    C8 0.0337(8) 0.0347(9) 0.0395(9) -0.0041(7) -0.0125(7) -0.0106(7)
loop_
    _geom_bond_atom_site_label_1
    _geom_bond_atom_site_label_2
    _geom_bond_site_symmetry_2
    _geom_bond_distance
    _geom_bond_publ_flag
    S1 O1 . 1.4484(13) ?
    S1 O2 . 1.4484(13) ?
    S1 O3 . 1.4532(13) ?
    S1 C1 . 1.7848(16) ?
    O1W H1W1 . 0.840(10) ?
    O1W H1W2 . 0.837(10) ?
    N1 C6 . 1.457(2) ?
    N1 H11 . 0.883(10) ?
    N1 H12 . 0.879(10) ?
    N2 C8 . 1.479(2) ?
    N2 H21 . 0.886(10) ?
    N2 H22 . 0.885(10) ?
    N2 H23 . 0.881(9) ?
    C1 C2 . 1.360(2) ?
    C1 C5 2_576 1.436(2) ?
    C2 C3 . 1.408(2) ?
    C2 H2 . 0.9300 ?
    C3 C4 . 1.362(2) ?
    C3 H3 . 0.9300 ?
    C4 C5 . 1.416(2) ?
    C4 H4A . 0.9300 ?
    C5 C5 2_576 1.427(3) ?
    C5 C1 2_576 1.436(2) ?
    C6 C7 . 1.520(2) ?
    C6 H6A . 0.9700 ?
    C6 H6B . 0.9700 ?
    C7 C8 . 1.508(2) ?
    C7 H7A . 0.9700 ?
    C7 H7B . 0.9700 ?
    C8 H8A . 0.9700 ?
    C8 H8B . 0.9700 ?
loop_
    _geom_angle_atom_site_label_1
    _geom_angle_atom_site_label_2
    _geom_angle_atom_site_label_3
    _geom_angle_site_symmetry_1
    _geom_angle_site_symmetry_3
    _geom_angle
    _geom_angle_publ_flag
    O1 S1 O2 . . 113.11(8) ?
    O1 S1 O3 . . 111.96(8) ?
    O2 S1 O3 . . 112.63(8) ?
    O1 S1 C1 . . 106.07(7) ?
    O2 S1 C1 . . 106.32(8) ?
    O3 S1 C1 . . 106.10(7) ?
    H1W1 O1W H1W2 . . 100(2) ?
    C6 N1 H11 . . 108.1(17) ?
    C6 N1 H12 . . 107.7(18) ?
    H11 N1 H12 . . 115(3) ?
    C8 N2 H21 . . 110.4(16) ?
    C8 N2 H22 . . 119.3(18) ?
    H21 N2 H22 . . 107(2) ?
    C8 N2 H23 . . 108.1(15) ?
    H21 N2 H23 . . 111(2) ?
    H22 N2 H23 . . 101(2) ?
    C2 C1 C5 . 2_576 121.35(15) ?
    C2 C1 S1 . . 118.04(13) ?
    C5 C1 S1 2_576 . 120.60(12) ?
    C1 C2 C3 . . 120.06(15) ?
    C1 C2 H2 . . 120.0 ?
    C3 C2 H2 . . 120.0 ?
    C4 C3 C2 . . 120.65(15) ?
    C4 C3 H3 . . 119.7 ?
    C2 C3 H3 . . 119.7 ?
    C3 C4 C5 . . 121.11(15) ?
    C3 C4 H4A . . 119.4 ?
    C5 C4 H4A . . 119.4 ?
    C4 C5 C5 . 2_576 119.01(17) ?
    C4 C5 C1 . 2_576 123.18(14) ?
    C5 C5 C1 2_576 2_576 117.81(16) ?
    N1 C6 C7 . . 114.59(16) ?
    N1 C6 H6A . . 108.6 ?
    C7 C6 H6A . . 108.6 ?
    N1 C6 H6B . . 108.6 ?
    C7 C6 H6B . . 108.6 ?
    H6A C6 H6B . . 107.6 ?
    C8 C7 C6 . . 112.28(15) ?
    C8 C7 H7A . . 109.1 ?
    C6 C7 H7A . . 109.1 ?
    C8 C7 H7B . . 109.1 ?
    C6 C7 H7B . . 109.1 ?
    H7A C7 H7B . . 107.9 ?
    N2 C8 C7 . . 110.76(14) ?
    N2 C8 H8A . . 109.5 ?
    C7 C8 H8A . . 109.5 ?
    N2 C8 H8B . . 109.5 ?
    C7 C8 H8B . . 109.5 ?
    H8A C8 H8B . . 108.1 ?
loop_
    _geom_torsion_atom_site_label_1
    _geom_torsion_atom_site_label_2
    _geom_torsion_atom_site_label_3
    _geom_torsion_atom_site_label_4
    _geom_torsion_site_symmetry_1
    _geom_torsion_site_symmetry_2
    _geom_torsion_site_symmetry_3
    _geom_torsion_site_symmetry_4
    _geom_torsion
    _geom_torsion_publ_flag
    O1 S1 C1 C2 . . . . -4.68(15) ?
    O2 S1 C1 C2 . . . . 115.97(14) ?
    O3 S1 C1 C2 . . . . -123.91(14) ?
    O1 S1 C1 C5 . . . 2_576 174.63(12) ?
    O2 S1 C1 C5 . . . 2_576 -64.71(14) ?
    O3 S1 C1 C5 . . . 2_576 55.41(14) ?
    C5 C1 C2 C3 2_576 . . . -0.3(2) ?
    S1 C1 C2 C3 . . . . 179.05(12) ?
    C1 C2 C3 C4 . . . . -0.5(3) ?
    C2 C3 C4 C5 . . . . 1.0(3) ?
    C3 C4 C5 C5 . . . 2_576 -0.7(3) ?
    C3 C4 C5 C1 . . . 2_576 179.21(15) ?
    N1 C6 C7 C8 . . . . 178.34(16) ?
    C6 C7 C8 N2 . . . . -172.59(15) ?
loop_
    _geom_hbond_atom_site_label_D
    _geom_hbond_atom_site_label_H
    _geom_hbond_atom_site_label_A
    _geom_hbond_site_symmetry_A
    _geom_hbond_distance_DH
    _geom_hbond_distance_HA
    _geom_hbond_distance_DA
    _geom_hbond_angle_DHA
    O1w H1w1 O1 . 0.840(10)
                          2.000(10)
                                  2.826(2) 166(3)
    O1w H1w2 N1 . 0.840(10)
                          1.910(10)
                                  2.736(2) 172(3)
    N1 H12 O3 2_665 0.880(10)
                            2.55(2) 3.317(2) 147(2)
    N2 H21 O1w 1_545 0.890(10)
                             1.840(10)
                                     2.715(2) 172(2)
    N2 H22 O2 2_656 0.890(10)
                            1.980(10)
                                    2.845(2) 165(3)
    N2 H23 O3 1_645 0.880(10)
                            1.970(10)
                                    2.825(2) 164(2)
