# Supplementary material for: Bis(3-amino­propan-1-aminium) naphthalene-1,5-disulfonate dihydrate
Source: Acta Crystallogr Sect E Struct Rep Online. 2012 Apr 28;68(Pt 5):o1575. doi: 10.1107/S1600536812018296 (PMC3344670; doi:10.1107/S1600536812018296)
Supplement: Supplementary file 2 [file e-68-o1575-Isup2.hkl]

# 
# h,k,l, Fc-squared, Fo-squared, sigma(Fo-squared) and status flag 
# 
data_I
_shelx_title '  P-1' 
_shelx_refln_list_code          4 
_shelx_F_calc_maximum       87.15 
_exptl_crystal_F_000       252.00 
_reflns_d_resolution_high  0.7702 
 
loop_ 
 _symmetry_equiv_pos_as_xyz 
 'x, y, z' 
 '-x, -y, -z' 
 
_cell_length_a     8.0913 
_cell_length_b     8.1917 
_cell_length_c     9.8062 
_cell_angle_alpha  71.182 
_cell_angle_beta   65.950 
_cell_angle_gamma  79.945 
 
_shelx_F_squared_multiplier     1.000 
 
loop_ 
 _refln_index_h 
 _refln_index_k 
 _refln_index_l 
 _refln_F_squared_calc 
 _refln_F_squared_meas 
 _refln_F_squared_sigma 
 _refln_observed_status 
   2   0   0     7131.23     6898.99    359.43 o 
   3   0   0      109.66      105.63      2.51 o 
   4   0   0      473.44      521.49     11.07 o 
   5   0   0        2.25        4.16      0.27 o 
   6   0   0       85.95       87.23      1.87 o 
   7   0   0       60.50       60.89      1.89 o 
   8   0   0       11.83       11.13      0.79 o 
   9   0   0       48.79       48.98      1.92 o 
  -9   1   0        0.42        0.24      0.21 o 
  -8   1   0      196.14      189.20      5.13 o 
  -7   1   0        9.50       10.86      0.73 o 
  -6   1   0      135.38      137.69      3.40 o 
  -5   1   0       70.79       79.96      1.61 o 
  -4   1   0       44.87       61.38      2.16 o 
  -3   1   0       83.01      106.99      2.30 o 
  -2   1   0      205.49      221.70      6.61 o 
  -1   1   0      456.71      562.45     14.64 o 
   1   1   0     1015.00     1043.97     45.86 o 
   2   1   0      103.51      117.04      3.66 o 
   3   1   0      192.66      233.42      3.99 o 
   4   1   0      109.50      115.36      2.29 o 
   5   1   0        1.14        1.26      0.17 o 
   6   1   0       92.88       88.86      2.19 o 
   7   1   0       27.85       28.23      0.98 o 
   8   1   0       25.76       24.86      1.16 o 
   9   1   0        3.42        3.06      0.85 o 
  -9   2   0       54.45       52.51      1.93 o 
  -8   2   0        6.51        5.94      0.49 o 
  -7   2   0       91.03       93.81      3.74 o 
  -6   2   0        0.44        0.13      0.19 o 
  -5   2   0       93.20       94.43      2.61 o 
  -4   2   0        3.42        4.64      0.23 o 
  -3   2   0       26.27       27.62      0.62 o 
  -2   2   0      212.47      185.54     10.19 o 
  -1   2   0      171.19      202.23      4.42 o 
   0   2   0     3672.24     2469.02    110.05 o 
   1   2   0       11.17       14.35      0.52 o 
   2   2   0      549.36      501.97     14.27 o 
   3   2   0      415.98      421.67      9.87 o 
   4   2   0      186.87      189.53      4.12 o 
   5   2   0      494.31      477.21     12.51 o 
   6   2   0      152.48      159.84      4.74 o 
   7   2   0      157.80      151.06      8.98 o 
   8   2   0        2.92        1.05      0.43 o 
   9   2   0       54.37       48.87      1.80 o 
  -9   3   0        1.14        1.41      0.37 o 
  -8   3   0       89.89       91.92      4.23 o 
  -7   3   0      119.49      116.32      7.54 o 
  -6   3   0      266.76      269.78      8.75 o 
  -5   3   0      139.41      136.24      3.13 o 
  -4   3   0       94.66       90.50      2.16 o 
  -3   3   0      996.81     1000.10     37.19 o 
  -2   3   0     2362.43     2375.10    140.15 o 
  -1   3   0     1504.06     1377.03     53.91 o 
   0   3   0     1653.52     1509.12     75.98 o 
   1   3   0      119.21       97.42      2.21 o 
   2   3   0        4.84        3.20      0.85 o 
   3   3   0      217.22      216.04      5.68 o 
   4   3   0        1.28        2.86      0.76 o 
   5   3   0      161.04      155.02      3.92 o 
   6   3   0      110.37      104.84      2.77 o 
   7   3   0      119.48      107.78      4.13 o 
   8   3   0        4.25        2.99      0.53 o 
   9   3   0        1.68        0.91      0.42 o 
  -8   4   0       28.42       28.74      2.43 o 
  -7   4   0        5.29        3.94      0.52 o 
  -6   4   0       37.60       37.27      1.83 o 
  -5   4   0       39.19       36.86      1.38 o 
  -4   4   0       75.00       69.23      2.70 o 
  -3   4   0       32.25       34.68      1.03 o 
  -2   4   0      299.82      279.20      7.79 o 
  -1   4   0        3.13        2.70      0.27 o 
   0   4   0        0.69        0.24      0.22 o 
   1   4   0       18.02       18.01      1.62 o 
   2   4   0      217.45      260.44      7.20 o 
   3   4   0        9.10       11.96      0.82 o 
   4   4   0      164.71      149.33      3.54 o 
   5   4   0       25.62       23.13      1.02 o 
   6   4   0       27.74       24.35      1.04 o 
   7   4   0      243.48      213.57      6.13 o 
   8   4   0        0.93        0.42      0.55 o 
  -8   5   0        9.03        8.89      1.07 o 
  -7   5   0        9.59        8.51      1.05 o 
  -6   5   0        9.71       10.60      0.92 o 
  -5   5   0        5.95        6.05      0.95 o 
  -4   5   0      125.59      115.45      3.66 o 
  -3   5   0      120.59      106.39      4.89 o 
  -2   5   0      345.03      316.74     15.29 o 
  -1   5   0      202.28      197.11      5.41 o 
   0   5   0       44.50       41.73      1.78 o 
   1   5   0        0.61        1.82      0.64 o 
   2   5   0        0.58        0.99      0.29 o 
   3   5   0      161.48      152.45      5.11 o 
   4   5   0       30.35       28.56      1.41 o 
   5   5   0      198.86      189.19      8.50 o 
   6   5   0       25.66       23.37      1.30 o 
   7   5   0       33.30       31.08      1.67 o 
   8   5   0       17.00       18.20      2.38 o 
  -7   6   0       12.03       11.61      0.90 o 
  -6   6   0        2.17        0.76      0.74 o 
  -5   6   0       55.81       53.35      1.91 o 
  -4   6   0       17.69       16.04      1.00 o 
  -3   6   0      338.60      296.67      9.37 o 
  -2   6   0       43.78       40.45      2.78 o 
  -1   6   0       10.89       11.87      0.79 o 
   0   6   0       71.82       65.96      6.14 o 
   1   6   0       65.08       70.74      5.95 o 
   2   6   0       89.33       92.60      7.19 o 
   3   6   0       75.41       76.02      7.78 o 
   4   6   0       38.18       32.95      2.75 o 
   5   6   0       95.49       86.11      4.32 o 
   6   6   0        2.04        2.16      0.67 o 
   7   6   0       11.61       13.24      1.28 o 
  -6   7   0        7.91        6.40      0.70 o 
  -5   7   0       27.32       22.07      1.49 o 
  -4   7   0       73.06       64.27      3.59 o 
  -3   7   0        0.00        0.15      0.21 o 
  -2   7   0      183.49      164.81      9.64 o 
  -1   7   0        0.58        0.61      0.42 o 
   0   7   0       37.81       41.50      2.95 o 
   1   7   0       65.91       66.06      6.47 o 
   2   7   0       11.66       12.54      1.47 o 
   3   7   0       49.78       52.55      6.03 o 
   4   7   0       11.69       16.05      1.81 o 
   5   7   0      128.71      132.75      8.70 o 
   6   7   0        0.42        0.51      0.41 o 
   7   7   0       48.56       53.01      3.45 o 
  -5   8   0       44.58       37.96      2.08 o 
  -4   8   0       21.61       22.66      2.04 o 
  -3   8   0      182.80      187.70      6.91 o 
  -2   8   0        1.74        1.02      0.43 o 
  -1   8   0       73.86       78.31      5.12 o 
   0   8   0       30.50       30.76      2.17 o 
   1   8   0       24.06       29.30      2.24 o 
   2   8   0        7.69        8.95      1.42 o 
   3   8   0       41.92       57.76      6.21 o 
   4   8   0        7.14        8.98      1.66 o 
   5   8   0        9.84       14.59      1.77 o 
   6   8   0       10.14       13.19      1.54 o 
  -3   9   0        7.11        4.21      2.70 o 
  -2   9   0      114.63      111.80      7.42 o 
  -1   9   0       10.59       11.15      1.17 o 
   0   9   0       13.38       16.04      1.68 o 
   1   9   0        1.26        0.62      0.50 o 
   2   9   0       10.85       10.37      1.50 o 
   3   9   0       36.48       47.46      5.57 o 
   4   9   0        6.39        7.07      1.52 o 
   0  10   0        1.25        0.78      0.64 o 
   1  10   0      103.60      115.64      6.00 o 
  -3  -9   1       49.61       64.94      4.56 o 
  -2  -9   1       53.65       70.71      4.38 o 
  -1  -9   1       67.56       73.52      4.61 o 
   0  -9   1       15.13       17.22      1.75 o 
   1  -9   1       53.90       64.12      3.53 o 
   2  -9   1        0.16        0.50      0.41 o 
   3  -9   1      102.30      102.47     10.29 o 
  -5  -8   1       12.54       16.46      2.06 o 
  -4  -8   1        1.78        2.04      0.83 o 
  -3  -8   1       35.65       38.19      3.21 o 
  -2  -8   1       69.70       87.05      7.12 o 
  -1  -8   1       30.94       34.67      2.21 o 
   0  -8   1       62.16       67.31      3.20 o 
   1  -8   1        7.74        8.46      1.03 o 
   2  -8   1       29.12       29.74      2.27 o 
   3  -8   1       25.00       29.44      1.87 o 
   4  -8   1       37.80       37.72      2.14 o 
   5  -8   1       29.13       29.62      1.86 o 
  -6  -7   1       13.01       14.99      1.50 o 
  -5  -7   1       13.02       14.30      1.59 o 
  -4  -7   1       40.75       37.85      3.19 o 
  -3  -7   1       33.46       41.51      4.38 o 
  -2  -7   1       36.01       35.98      5.92 o 
  -1  -7   1        7.48        8.80      1.50 o 
   0  -7   1       60.48       58.08      6.28 o 
   1  -7   1        2.88        2.16      0.52 o 
   2  -7   1        8.00        8.80      1.33 o 
   3  -7   1      167.04      163.34      8.83 o 
   4  -7   1       26.86       27.37      1.86 o 
   5  -7   1       39.65       42.74      2.03 o 
   6  -7   1       59.65       54.28      2.81 o 
  -7  -6   1       15.67       13.12      3.89 o 
  -6  -6   1        0.77        0.12      0.25 o 
  -5  -6   1       99.15       97.48      6.52 o 
  -4  -6   1      164.27      157.69     14.07 o 
  -3  -6   1      572.49      520.83     47.31 o 
  -2  -6   1       56.33       61.44      6.11 o 
  -1  -6   1      528.16      495.67     49.31 o 
   0  -6   1      116.05      107.93     10.81 o 
   1  -6   1     1197.63     1101.26     69.60 o 
   2  -6   1       61.64       57.15      2.43 o 
   3  -6   1      104.77       88.73      3.36 o 
   4  -6   1      185.36      158.64      7.38 o 
   5  -6   1        0.05       -0.10      0.24 o 
   6  -6   1        0.04        0.13      0.22 o 
   7  -6   1       14.76       15.09      0.97 o 
  -8  -5   1        3.92        4.44      0.92 o 
  -7  -5   1        3.34        0.04      0.31 o 
  -6  -5   1       48.59       44.53      1.98 o 
  -5  -5   1       32.11       27.18      1.36 o 
  -4  -5   1       51.01       49.56      2.35 o 
  -3  -5   1      334.62      307.23     15.05 o 
  -2  -5   1        0.10        0.71      0.29 o 
  -1  -5   1       21.22       24.81      1.31 o 
   0  -5   1       86.43       89.09      5.65 o 
   1  -5   1      163.03      154.56     12.21 o 
   2  -5   1       19.68       15.04      1.46 o 
   3  -5   1      417.71      372.84     11.85 o 
   4  -5   1       15.11       14.38      0.94 o 
   5  -5   1      125.48      120.11      3.79 o 
   6  -5   1       48.04       47.03      2.11 o 
   7  -5   1       15.71       16.94      1.01 o 
   8  -5   1       26.52       27.20      1.91 o 
  -8  -4   1       10.14       11.00      1.16 o 
  -7  -4   1       34.25       33.64      2.01 o 
  -6  -4   1        3.93        4.30      0.57 o 
  -5  -4   1      165.05      151.25      4.25 o 
  -4  -4   1      180.46      163.10      4.05 o 
  -3  -4   1      195.67      186.20      8.50 o 
  -2  -4   1      121.70      115.84      3.57 o 
  -1  -4   1        3.74        9.95      0.69 o 
   0  -4   1      111.85      104.79      7.28 o 
   1  -4   1      501.49      469.07     20.24 o 
   2  -4   1      516.04      486.84     15.69 o 
   3  -4   1      401.59      413.86     12.68 o 
   4  -4   1      398.37      356.12     10.90 o 
   5  -4   1        0.05        0.03      0.13 o 
   6  -4   1      167.33      160.62      8.24 o 
   7  -4   1       11.28       12.52      1.02 o 
   8  -4   1       34.55       36.65      1.79 o 
  -8  -3   1        9.70       10.15      0.93 o 
  -7  -3   1       17.81       18.23      1.12 o 
  -6  -3   1      740.94      684.92     22.73 o 
  -5  -3   1      259.72      253.34      6.40 o 
  -4  -3   1      919.65      884.36     27.41 o 
  -3  -3   1        1.83        3.63      0.67 o 
  -2  -3   1      573.76      601.73     19.78 o 
  -1  -3   1      460.83      470.44     13.71 o 
   0  -3   1       12.98       18.62      1.70 o 
   1  -3   1       24.95       30.98      2.51 o 
   2  -3   1        0.23        0.13      0.11 o 
   3  -3   1      122.30      119.96      4.92 o 
   4  -3   1        0.21        0.93      0.21 o 
   5  -3   1        0.02        0.63      0.25 o 
   6  -3   1       75.16       75.66      2.07 o 
   7  -3   1       83.95       86.99      2.80 o 
   8  -3   1        0.20        0.14      0.22 o 
   9  -3   1        3.68        3.45      1.13 o 
  -9  -2   1        0.00        0.19      0.25 o 
  -8  -2   1        1.09        0.97      0.35 o 
  -7  -2   1        2.52        1.82      0.49 o 
  -6  -2   1       67.57       71.80      2.38 o 
  -5  -2   1      486.29      481.06     13.71 o 
  -4  -2   1      238.91      247.41      5.97 o 
  -3  -2   1      146.04      134.48      5.79 o 
  -2  -2   1     1833.41     1903.59     68.99 o 
  -1  -2   1        5.06        3.99      0.96 o 
   0  -2   1     1133.85     1027.00     35.97 o 
   1  -2   1      256.72      236.92      5.92 o 
   2  -2   1      142.25      132.25      3.49 o 
   3  -2   1       54.40       62.61      1.42 o 
   4  -2   1      172.28      175.16      4.36 o 
   5  -2   1       21.90       21.98      0.69 o 
   6  -2   1      163.30      159.19      4.74 o 
   7  -2   1       24.20       24.99      1.24 o 
   8  -2   1      325.53      320.80     12.69 o 
   9  -2   1        8.62        9.10      0.74 o 
  -9  -1   1        0.98        0.96      0.41 o 
  -8  -1   1        0.93        1.26      0.29 o 
  -7  -1   1       25.76       25.17      1.38 o 
  -6  -1   1      109.89      115.04      2.77 o 
  -5  -1   1      179.93      182.45      5.97 o 
  -4  -1   1      413.45      440.70      9.28 o 
  -3  -1   1       79.66       74.80      1.15 o 
  -2  -1   1      746.45      693.61     15.12 o 
  -1  -1   1       72.44       57.16      1.45 o 
   0  -1   1     2997.11     2058.43     83.10 o 
   1  -1   1        1.54        2.66      0.28 o 
   2  -1   1      211.56      228.79      5.63 o 
   3  -1   1       70.66       56.76      1.20 o 
   4  -1   1       23.83       27.37      0.68 o 
   5  -1   1        2.47        1.79      0.53 o 
   6  -1   1        1.56        2.05      0.26 o 
   7  -1   1      118.64      122.99      3.96 o 
   8  -1   1       20.34       21.17      1.05 o 
   9  -1   1       28.76       26.06      1.35 o 
  -9   0   1        2.12        1.43      0.33 o 
  -8   0   1       91.03       91.11      3.15 o 
  -7   0   1        1.40        1.25      0.30 o 
  -6   0   1      135.11      130.25      2.93 o 
  -5   0   1       17.77       17.45      0.48 o 
  -4   0   1        2.49        1.58      0.60 o 
  -3   0   1       63.44       67.59      1.14 o 
  -2   0   1       59.37       62.40      1.38 o 
  -1   0   1       58.03       75.93      1.87 o 
   2   0   1      234.75      270.44      5.67 o 
   3   0   1     1762.22     2299.17    106.36 o 
   4   0   1        6.66        7.64      1.61 o 
   5   0   1      143.92      155.64      3.42 o 
   6   0   1        0.25        0.60      0.18 o 
   7   0   1        1.12        1.41      0.27 o 
   8   0   1       90.41       89.42      3.74 o 
   9   0   1        1.09        1.26      0.37 o 
  -9   1   1        0.03        0.03      0.28 o 
  -8   1   1       39.44       36.32      1.17 o 
  -7   1   1       30.85       31.24      1.04 o 
  -6   1   1       55.67       57.51      1.56 o 
  -5   1   1       65.19       75.57      2.85 o 
  -4   1   1       32.29       44.59      0.87 o 
  -3   1   1        0.33        0.24      0.08 o 
  -2   1   1      416.72      379.22     14.55 o 
  -1   1   1     1777.78     2077.91     70.18 o 
   0   1   1     1354.62     1511.44     53.68 o 
   1   1   1      536.80      624.85     17.15 o 
   2   1   1      776.81      837.60     37.05 o 
   3   1   1      978.48     1090.42     80.49 o 
   4   1   1       32.97       38.11      1.49 o 
   5   1   1      368.95      374.44      8.48 o 
   6   1   1      186.94      190.27      5.21 o 
   7   1   1      117.21      118.42      2.87 o 
   8   1   1       62.19       61.11      2.48 o 
   9   1   1       17.11       16.07      1.14 o 
  -8   2   1       69.11       65.48      1.92 o 
  -7   2   1        4.72        4.46      0.37 o 
  -6   2   1      132.83      138.20      5.03 o 
  -5   2   1        6.85        7.75      0.41 o 
  -4   2   1       40.22       43.33      1.12 o 
  -3   2   1       14.28       13.58      0.33 o 
  -2   2   1     1508.51     1726.25     70.86 o 
  -1   2   1     1011.16     1058.64     35.28 o 
   0   2   1     1610.83     1640.51     64.29 o 
   1   2   1     1546.65     1469.61     56.97 o 
   2   2   1       36.44       42.50      1.10 o 
   3   2   1        8.76       15.18      0.64 o 
   4   2   1      116.76      125.09      2.55 o 
   5   2   1       17.51       18.76      0.95 o 
   6   2   1        0.10        0.72      0.31 o 
   7   2   1       86.26       84.31      3.88 o 
   8   2   1       10.36       10.01      0.74 o 
   9   2   1        0.21        0.21      0.21 o 
  -8   3   1        2.29        1.73      0.34 o 
  -7   3   1       61.94       62.21      2.58 o 
  -6   3   1      152.55      157.11      9.39 o 
  -5   3   1       67.22       70.30      2.90 o 
  -4   3   1        0.40        0.59      0.12 o 
  -3   3   1       56.61       51.22      2.71 o 
  -2   3   1       10.85       10.23      0.36 o 
  -1   3   1     2356.76     2234.46    103.12 o 
   0   3   1       21.67       35.77      0.81 o 
   1   3   1        4.82        5.64      0.31 o 
   2   3   1       15.24       10.47      0.47 o 
   3   3   1     1177.84     1179.72     46.36 o 
   4   3   1      408.92      416.00     10.48 o 
   5   3   1      223.28      221.23      5.46 o 
   6   3   1      299.77      293.77      9.55 o 
   7   3   1      197.03      188.01      6.51 o 
   8   3   1      192.03      174.17      5.79 o 
   9   3   1        5.74        4.78      1.79 o 
  -8   4   1       65.07       68.35      4.49 o 
  -7   4   1        8.90        8.38      0.84 o 
  -6   4   1        2.32        2.43      0.37 o 
  -5   4   1       85.93       85.85      2.29 o 
  -4   4   1       54.31       48.96      1.62 o 
  -3   4   1       13.14        9.80      0.48 o 
  -2   4   1      670.30      597.43     26.50 o 
  -1   4   1      248.15      267.02      7.81 o 
   0   4   1     1010.81     1011.57     37.10 o 
   1   4   1      307.96      293.25     12.46 o 
   2   4   1       15.91       15.88      0.67 o 
   3   4   1       71.84       57.31      1.70 o 
   4   4   1      306.86      319.97     10.33 o 
   5   4   1      316.84      289.09      7.30 o 
   6   4   1       53.12       53.73      1.75 o 
   7   4   1        0.02        0.40      0.33 o 
   8   4   1      128.27      120.94      4.41 o 
   9   4   1        0.06        0.19      0.37 o 
  -7   5   1      112.36       99.68      8.90 o 
  -6   5   1       35.91       35.21      1.82 o 
  -5   5   1       84.65       78.65      4.65 o 
  -4   5   1      118.28      103.47      2.70 o 
  -3   5   1      252.75      229.20      6.58 o 
  -2   5   1       43.98       39.85      2.07 o 
  -1   5   1      332.00      324.82      9.28 o 
   0   5   1       23.75       20.90      1.17 o 
   1   5   1        5.98        6.66      0.53 o 
   2   5   1       78.60       72.30      4.00 o 
   3   5   1        5.82        6.71      0.72 o 
   4   5   1      384.05      339.35     10.99 o 
   5   5   1       23.54       20.36      0.94 o 
   6   5   1      139.90      122.72      4.79 o 
   7   5   1        6.25        6.77      0.66 o 
   8   5   1        1.71        1.64      0.52 o 
  -7   6   1        6.02        6.39      1.43 o 
  -6   6   1       22.89       24.27      1.72 o 
  -5   6   1        6.57        5.65      3.45 o 
  -4   6   1       51.22       53.25      2.30 o 
  -3   6   1       21.48       17.22      0.79 o 
  -2   6   1      140.89      125.34      3.56 o 
  -1   6   1       43.01       38.03      1.61 o 
   0   6   1       14.37       11.13      0.73 o 
   1   6   1      511.99      476.39     40.51 o 
   2   6   1       42.01       41.92      2.21 o 
   3   6   1      336.50      318.83     28.37 o 
   4   6   1       24.39       22.43      1.44 o 
   5   6   1      535.71      488.24     36.57 o 
   6   6   1        3.46        2.25      0.47 o 
   7   6   1       33.66       30.05      1.79 o 
   8   6   1       47.32       46.10      2.21 o 
  -6   7   1        0.03       -0.06      0.25 o 
  -5   7   1      106.28       87.09      2.90 o 
  -4   7   1        5.69        5.23      0.59 o 
  -3   7   1       75.50       77.90      2.61 o 
  -2   7   1       31.29       25.24      1.23 o 
  -1   7   1        0.45        1.18      0.41 o 
   0   7   1       17.87       14.86      1.63 o 
   1   7   1      560.35      542.86     50.72 o 
   2   7   1      282.16      275.71     29.07 o 
   3   7   1       17.19       17.24      2.19 o 
   4   7   1      165.71      169.88     22.26 o 
   5   7   1       12.17       13.53      1.40 o 
   6   7   1      143.29      133.31      5.25 o 
   7   7   1       23.15       26.78      1.87 o 
  -5   8   1        0.29        0.27      0.34 o 
  -4   8   1      156.60      135.59      5.20 o 
  -3   8   1        4.46        2.79      0.50 o 
  -2   8   1      113.83       99.99      4.25 o 
  -1   8   1       23.00       21.91      1.63 o 
   0   8   1       12.71       11.82      1.12 o 
   1   8   1       11.71       11.98      1.63 o 
   2   8   1       26.06       28.81      1.89 o 
   3   8   1        6.87        8.03      1.13 o 
   4   8   1       74.17       85.86     12.96 o 
   5   8   1       21.30       25.94      2.77 o 
   6   8   1        0.37        0.36      0.43 o 
  -3   9   1       42.64       41.30      2.13 o 
  -2   9   1       15.78       16.01      1.28 o 
  -1   9   1       45.38       49.11      2.46 o 
   0   9   1       48.04       46.74      2.76 o 
   1   9   1        2.06        1.92      0.78 o 
   2   9   1       63.91       70.29      3.75 o 
   3   9   1        1.38        1.40      0.75 o 
   4   9   1       41.67       57.69      5.29 o 
   5   9   1        0.30        0.25      0.53 o 
  -1  10   1      106.99      117.69      7.55 o 
   0  10   1       11.32       10.13      1.38 o 
   1  10   1       70.33       82.34      4.49 o 
   2  10   1       27.74       35.51      4.81 o 
   3  10   1        2.36        2.04      1.03 o 
  -2  -9   2       41.53       47.13      3.38 o 
  -1  -9   2        7.03        9.83      1.51 o 
   0  -9   2        1.03        0.44      0.54 o 
   1  -9   2       48.63       59.03      3.67 o 
   2  -9   2        3.32        3.88      1.00 o 
  -4  -8   2       16.79       22.43      1.84 o 
  -3  -8   2      127.54      151.03      8.19 o 
  -2  -8   2       15.01       16.74      1.74 o 
  -1  -8   2      181.48      209.94      8.65 o 
   0  -8   2        1.79        1.54      0.63 o 
   1  -8   2       45.24       48.95      2.76 o 
   2  -8   2       13.54       15.21      1.45 o 
   3  -8   2       11.65       12.03      1.54 o 
   4  -8   2       46.78       48.84      3.22 o 
   5  -8   2       44.66       47.38      3.16 o 
  -5  -7   2       21.20       21.04      1.60 o 
  -4  -7   2        0.51        0.81      0.44 o 
  -3  -7   2      146.70      141.65      5.80 o 
  -2  -7   2       10.22       13.54      1.63 o 
  -1  -7   2       87.13       87.13      5.92 o 
   0  -7   2        6.30        7.88      1.05 o 
   1  -7   2        1.84        1.62      0.51 o 
   2  -7   2        0.64        0.57      0.39 o 
   3  -7   2       59.66       59.31      2.68 o 
   4  -7   2       51.26       45.17      2.70 o 
   5  -7   2       25.75       27.05      1.68 o 
   6  -7   2        0.04       -0.23      0.41 o 
  -6  -6   2        0.96        0.97      0.55 o 
  -5  -6   2       14.70       13.63      3.82 o 
  -4  -6   2        5.26        4.68      0.74 o 
  -3  -6   2      119.63      111.61      4.93 o 
  -2  -6   2       36.00       31.43      2.02 o 
  -1  -6   2       26.63       27.71      2.20 o 
   0  -6   2       64.60       62.52      3.24 o 
   1  -6   2      151.28      147.17     15.40 o 
   2  -6   2        0.41        1.41      0.50 o 
   3  -6   2       55.57       53.63      4.33 o 
   4  -6   2      105.71       92.42      4.57 o 
   5  -6   2       65.94       64.99      2.65 o 
   6  -6   2       24.39       22.75      1.69 o 
   7  -6   2        0.95        0.39      0.55 o 
  -7  -5   2       36.80       46.14      2.61 o 
  -6  -5   2       11.60       12.75      1.30 o 
  -5  -5   2      107.61      105.23      5.44 o 
  -4  -5   2        0.14        0.79      0.29 o 
  -3  -5   2       87.78       98.54      6.14 o 
  -2  -5   2        3.01        3.12      0.50 o 
  -1  -5   2       60.01       60.83      2.16 o 
   0  -5   2       52.10       57.88      3.51 o 
   1  -5   2        0.57        0.78      0.28 o 
   2  -5   2      417.34      355.41     31.07 o 
   3  -5   2       61.65       60.64      2.14 o 
   4  -5   2      418.84      388.20     13.23 o 
   5  -5   2        8.09        7.31      0.82 o 
   6  -5   2       51.33       49.38      2.50 o 
   7  -5   2        8.36        8.61      0.71 o 
   8  -5   2        0.96        1.14      0.46 o 
  -7  -4   2       15.09       15.02      1.23 o 
  -6  -4   2       54.88       48.37      2.99 o 
  -5  -4   2       21.89       22.30      1.17 o 
  -4  -4   2      167.18      147.85      5.67 o 
  -3  -4   2        1.86        2.30      0.37 o 
  -2  -4   2        8.63        7.63      0.86 o 
  -1  -4   2       73.18       77.57      3.58 o 
   0  -4   2       52.30       57.69      2.97 o 
   1  -4   2        6.41        6.59      0.46 o 
   2  -4   2      101.40       92.30      2.55 o 
   3  -4   2      284.63      279.44      8.82 o 
   4  -4   2        6.06        5.98      0.62 o 
   5  -4   2       31.63       32.91      1.62 o 
   6  -4   2       47.39       44.25      2.03 o 
   7  -4   2        7.39        7.64      0.65 o 
   8  -4   2        6.12        7.41      0.86 o 
  -8  -3   2        2.65        2.57      0.61 o 
  -7  -3   2       66.76       70.15      3.49 o 
  -6  -3   2        9.36       10.31      0.78 o 
  -5  -3   2      743.89      674.43     21.23 o 
  -4  -3   2       13.71       11.38      0.59 o 
  -3  -3   2       50.12       49.58      1.59 o 
  -2  -3   2       97.79       98.07      2.10 o 
  -1  -3   2      161.21      157.14      3.96 o 
   0  -3   2       54.51       77.61      1.89 o 
   1  -3   2        0.55        1.00      0.29 o 
   2  -3   2      550.56      489.80     15.45 o 
   3  -3   2      409.64      424.83     12.89 o 
   4  -3   2     1121.97     1124.61     45.75 o 
   5  -3   2       73.19       78.29      2.37 o 
   6  -3   2      230.46      225.90     10.53 o 
   7  -3   2        1.59        1.42      0.39 o 
   8  -3   2      168.56      169.88      5.73 o 
   9  -3   2        9.87        8.53      0.82 o 
  -8  -2   2        5.29        6.17      0.75 o 
  -7  -2   2       57.24       52.83      3.55 o 
  -6  -2   2       43.95       40.77      1.95 o 
  -5  -2   2       19.66       17.07      0.79 o 
  -4  -2   2      743.27      717.83     21.16 o 
  -3  -2   2       18.53       19.00      0.56 o 
  -2  -2   2        4.27        1.21      0.48 o 
  -1  -2   2       22.78       21.39      0.76 o 
   0  -2   2       96.73       80.14      1.84 o 
   1  -2   2       98.93       75.09      2.49 o 
   2  -2   2     1094.02     1033.89     37.76 o 
   3  -2   2      182.34      169.08      4.16 o 
   4  -2   2        5.96        5.65      0.40 o 
   5  -2   2      284.42      285.92     11.31 o 
   6  -2   2       20.25       19.46      0.88 o 
   7  -2   2       75.97       76.89      2.62 o 
   8  -2   2       56.79       55.80      2.04 o 
   9  -2   2       80.25       77.95      2.96 o 
  -8  -1   2       30.80       25.69      1.66 o 
  -7  -1   2       73.98       65.01      3.88 o 
  -6  -1   2      233.28      220.74      5.86 o 
  -5  -1   2      563.22      539.77     15.30 o 
  -4  -1   2      137.53      125.77      2.35 o 
  -3  -1   2      328.52      331.95      6.41 o 
  -2  -1   2      151.11      158.55      4.01 o 
  -1  -1   2        9.77       14.59      0.49 o 
   0  -1   2      143.17      126.86      3.49 o 
   1  -1   2      137.68      134.18      3.75 o 
   2  -1   2        6.86        3.18      0.30 o 
   3  -1   2       77.60       76.78      1.92 o 
   4  -1   2       12.06       10.54      0.35 o 
   5  -1   2        7.22        9.04      0.43 o 
   6  -1   2       36.24       34.89      1.01 o 
   7  -1   2        1.23        1.74      0.43 o 
   8  -1   2       98.75       95.33      6.96 o 
   9  -1   2        9.21        9.38      0.84 o 
  -8   0   2       25.09       22.91      1.67 o 
  -7   0   2      110.68      104.07      2.76 o 
  -6   0   2       27.77       27.00      0.84 o 
  -5   0   2       98.88       86.31      4.74 o 
  -4   0   2      153.58      155.74      3.32 o 
  -3   0   2      251.40      299.37      6.40 o 
  -2   0   2      414.38      432.77      9.04 o 
  -1   0   2      707.84      880.33     19.81 o 
   0   0   2     2562.66     2706.33     96.01 o 
   1   0   2     1996.06     2207.95    122.48 o 
   2   0   2     7594.82     6531.01    414.01 o 
   3   0   2        0.57        0.11      0.13 o 
   4   0   2      118.38      138.69      2.97 o 
   5   0   2      170.60      162.27      3.94 o 
   6   0   2      228.86      242.23      8.25 o 
   7   0   2       66.06       66.10      2.02 o 
   8   0   2        3.44        3.59      0.42 o 
   9   0   2       61.22       63.13      3.02 o 
  10   0   2       26.38       29.90      1.86 o 
  -8   1   2       11.38       12.93      2.34 o 
  -7   1   2       44.42       44.03      1.37 o 
  -6   1   2      238.77      218.90      5.83 o 
  -5   1   2      101.84      102.04      4.13 o 
  -4   1   2      118.07      110.34      2.66 o 
  -3   1   2       14.41       10.13      0.24 o 
  -2   1   2      599.10      785.82     54.57 o 
  -1   1   2     1400.81     1578.48     72.90 o 
   0   1   2     2129.26     2408.03     75.29 o 
   3   1   2      125.73      127.09      2.42 o 
   4   1   2      960.22     1113.02    100.57 o 
   5   1   2       11.86       13.82      0.41 o 
   6   1   2      225.58      241.34      8.63 o 
   7   1   2      115.50      107.20      3.37 o 
   8   1   2       56.61       58.36      3.32 o 
   9   1   2        3.17        2.46      0.55 o 
  10   1   2        8.80        5.15      3.63 o 
  -8   2   2       14.22       15.62      1.72 o 
  -7   2   2      156.99      146.00      4.30 o 
  -6   2   2       22.72       21.15      1.23 o 
  -5   2   2      133.61      127.41      2.52 o 
  -4   2   2        5.19        4.04      0.19 o 
  -3   2   2       10.72        9.07      0.24 o 
  -2   2   2       45.13       36.58      1.89 o 
  -1   2   2      180.05      185.79     11.30 o 
   0   2   2      692.49      831.43     56.54 o 
   1   2   2        7.88       10.02      0.37 o 
   2   2   2       49.98       33.70      0.80 o 
   3   2   2      258.42      301.00      7.84 o 
   4   2   2      152.56      181.23      4.12 o 
   5   2   2       39.88       43.44      1.19 o 
   6   2   2       20.18       19.01      1.14 o 
   7   2   2       26.07       26.58      1.04 o 
   8   2   2       11.59       11.68      0.79 o 
   9   2   2       34.29       34.53      1.87 o 
  10   2   2       19.23       18.03      1.75 o 
  -8   3   2       15.88       17.37      1.93 o 
  -7   3   2       13.52       11.91      0.78 o 
  -6   3   2        4.33        5.19      0.29 o 
  -5   3   2      127.42      122.85      3.37 o 
  -4   3   2        5.23        5.41      0.30 o 
  -3   3   2       17.76       18.03      0.42 o 
  -2   3   2       43.51       48.10      1.94 o 
  -1   3   2     1309.23     1412.50     86.64 o 
   0   3   2      493.70      582.71     22.73 o 
   1   3   2     1389.37     1558.24     63.79 o 
   2   3   2     1465.65     1478.94     60.61 o 
   3   3   2       71.91       70.43      1.84 o 
   4   3   2     1228.31     1169.39     47.04 o 
   5   3   2       60.84       59.23      1.34 o 
   6   3   2       56.36       58.73      1.72 o 
   7   3   2        6.49        6.29      0.69 o 
   8   3   2       58.53       57.68      2.43 o 
   9   3   2        3.26        1.81      0.70 o 
  -8   4   2        0.92        0.63      0.62 o 
  -7   4   2       64.14       68.55      4.32 o 
  -6   4   2        6.81        7.31      0.66 o 
  -5   4   2       88.13       86.35      7.24 o 
  -4   4   2      305.48      314.70     11.27 o 
  -3   4   2       22.71       19.36      0.59 o 
  -2   4   2      257.83      240.47     11.31 o 
  -1   4   2        4.09        4.24      1.32 o 
   0   4   2     1928.57     2039.64     94.05 o 
   1   4   2       12.88       11.98      0.62 o 
   2   4   2     1014.90      921.78     33.56 o 
   3   4   2      105.37      110.12      3.61 o 
   4   4   2       18.19       13.15      1.05 o 
   5   4   2       52.59       54.55      1.55 o 
   6   4   2       65.54       59.04      1.97 o 
   7   4   2        3.52        3.28      0.51 o 
   8   4   2       10.31        8.97      0.80 o 
   9   4   2       70.60       65.42      2.93 o 
  -7   5   2        7.25        9.09      1.60 o 
  -6   5   2       25.06       24.40      3.17 o 
  -5   5   2       11.63       10.78      1.00 o 
  -4   5   2       16.35       14.80      0.56 o 
  -3   5   2       62.58       62.14      1.51 o 
  -2   5   2       58.47       63.44      1.57 o 
  -1   5   2      137.53      144.05      5.26 o 
   0   5   2       92.99      100.90      3.99 o 
   1   5   2       13.41       11.38      0.74 o 
   2   5   2       78.73       74.71      2.49 o 
   3   5   2      132.41      122.08      3.97 o 
   4   5   2       27.42       24.50      1.78 o 
   5   5   2       51.52       44.48      1.87 o 
   6   5   2        9.84       10.15      0.66 o 
   7   5   2        0.39        0.27      0.22 o 
   8   5   2       24.72       24.79      1.49 o 
   9   5   2       28.16       24.73      2.08 o 
  -6   6   2        6.72        5.05      0.60 o 
  -5   6   2        7.00        5.95      0.74 o 
  -4   6   2       82.61       69.20      2.23 o 
  -3   6   2       11.44       13.96      0.64 o 
  -2   6   2       99.82       83.03      2.57 o 
  -1   6   2       61.35       56.88      3.36 o 
   0   6   2      333.74      312.66     26.75 o 
   1   6   2       18.17       19.17      1.14 o 
   2   6   2      822.59      790.00     42.15 o 
   3   6   2       24.84       24.66      1.30 o 
   4   6   2      178.59      169.21      6.72 o 
   5   6   2        0.01        0.01      0.22 o 
   6   6   2       78.54       66.63      4.24 o 
   7   6   2        1.80        2.39      0.51 o 
   8   6   2        2.72        1.99      0.74 o 
  -6   7   2       58.20       55.14      9.86 o 
  -5   7   2       14.61       15.24      1.13 o 
  -4   7   2       70.60       63.34      2.77 o 
  -3   7   2        2.43        1.09      0.27 o 
  -2   7   2       37.42       38.53      1.40 o 
  -1   7   2        6.92        7.07      0.70 o 
   0   7   2       58.06       53.46      4.55 o 
   1   7   2        0.50        0.34      0.58 o 
   2   7   2        2.94        3.64      0.77 o 
   3   7   2      187.19      194.29     19.60 o 
   4   7   2      163.34      168.02     16.37 o 
   5   7   2       58.34       57.98      4.76 o 
   6   7   2        0.24        0.30      0.49 o 
   7   7   2       48.29       40.61      3.24 o 
   8   7   2        9.18       11.93      1.19 o 
  -5   8   2        4.40        2.55      2.01 o 
  -4   8   2        0.01        0.61      0.32 o 
  -3   8   2       41.80       33.23      1.47 o 
  -2   8   2        0.49        0.65      0.29 o 
  -1   8   2        4.91        4.87      0.58 o 
   0   8   2      110.18       95.37      8.28 o 
   1   8   2        4.60        5.09      0.89 o 
   2   8   2       36.31       34.12      2.25 o 
   3   8   2        6.78        9.40      1.45 o 
   4   8   2       29.53       34.64      3.92 o 
   5   8   2        0.12        0.34      0.59 o 
   6   8   2       18.90       24.55      2.73 o 
   7   8   2       56.69       59.44      5.48 o 
  -3   9   2        2.14        1.46      0.51 o 
  -2   9   2       77.72       75.52      3.30 o 
  -1   9   2      110.80      113.44      4.89 o 
   0   9   2       64.36       67.50      2.99 o 
   1   9   2       48.54       47.81      2.53 o 
   2   9   2       21.05       27.67      2.76 o 
   3   9   2       21.88       24.45      2.58 o 
   4   9   2       45.05       46.95      7.64 o 
   5   9   2       39.76       51.77      5.14 o 
   6   9   2        2.04        2.31      1.06 o 
  -1  10   2       24.41       24.65      1.84 o 
   0  10   2       71.49       78.51      4.00 o 
   1  10   2       67.23       78.18      4.17 o 
   2  10   2        2.08        2.22      0.88 o 
   3  10   2       48.29       64.68      8.69 o 
   4  10   2        7.96       13.76      3.49 o 
  -3  -8   3       24.61       30.00      2.14 o 
  -2  -8   3       44.29       50.71      3.33 o 
  -1  -8   3        0.01       -0.22      0.70 o 
   0  -8   3       93.21      111.60      6.20 o 
   1  -8   3       19.55       20.71      1.92 o 
   2  -8   3       17.92       20.54      1.87 o 
   3  -8   3        9.43       10.51      1.36 o 
   4  -8   3        5.64        6.43      1.35 o 
  -4  -7   3       45.36       48.42      2.53 o 
  -3  -7   3       26.79       28.71      1.99 o 
  -2  -7   3       48.72       48.69      2.69 o 
  -1  -7   3      106.26      112.29      4.71 o 
   0  -7   3       13.34       14.82      1.78 o 
   1  -7   3       30.48       34.11      2.07 o 
   2  -7   3       61.87       63.96      3.00 o 
   3  -7   3        1.07        2.23      0.74 o 
   4  -7   3       38.15       39.98      3.47 o 
   5  -7   3       15.68       16.00      1.43 o 
   6  -7   3       12.40       14.48      1.43 o 
  -6  -6   3        0.61        0.71      0.57 o 
  -5  -6   3        0.04       -0.02      0.25 o 
  -4  -6   3       17.07       19.08      1.30 o 
  -3  -6   3       56.94       58.93      3.10 o 
  -2  -6   3      197.13      187.42      9.52 o 
  -1  -6   3      134.47      122.48      5.04 o 
   0  -6   3      210.23      207.20     17.94 o 
   1  -6   3        3.01        3.00      0.57 o 
   2  -6   3      311.50      292.16     10.22 o 
   3  -6   3       96.11       89.29      3.54 o 
   4  -6   3       34.76       34.67      1.84 o 
   5  -6   3        0.18        0.69      0.38 o 
   6  -6   3       16.89       16.62      2.13 o 
   7  -6   3        0.59        0.76      0.44 o 
  -6  -5   3       19.93       23.17      1.88 o 
  -5  -5   3        5.88        4.65      0.75 o 
  -4  -5   3       63.87       60.48      2.27 o 
  -3  -5   3       15.11       13.45      0.94 o 
  -2  -5   3       16.42       20.63      1.43 o 
  -1  -5   3      460.03      401.34     24.83 o 
   0  -5   3        1.22        2.09      0.51 o 
   1  -5   3      446.53      401.04     24.23 o 
   2  -5   3      136.53      127.03      8.12 o 
   3  -5   3      805.83      726.97     35.84 o 
   4  -5   3        7.12        8.62      0.81 o 
   5  -5   3      117.88      114.04      5.49 o 
   6  -5   3       46.22       47.39      3.86 o 
   7  -5   3        0.56        0.49      0.47 o 
   8  -5   3        8.70        9.97      0.83 o 
  -7  -4   3       23.34       28.12      2.36 o 
  -6  -4   3        0.24        0.51      0.30 o 
  -5  -4   3       12.50       13.77      0.86 o 
  -4  -4   3        1.69        1.99      0.42 o 
  -3  -4   3       14.07       16.11      0.79 o 
  -2  -4   3       29.18       30.91      1.06 o 
  -1  -4   3       66.02       67.37      2.42 o 
   0  -4   3       84.57       82.35      4.80 o 
   1  -4   3       43.34       41.59      1.41 o 
   2  -4   3      218.64      200.67      6.28 o 
   3  -4   3        4.63        5.61      0.64 o 
   4  -4   3      243.14      241.41      9.02 o 
   5  -4   3       38.07       37.31      1.63 o 
   6  -4   3       10.14       10.18      1.01 o 
   7  -4   3       80.66       80.71      2.46 o 
   8  -4   3        0.40        0.29      0.30 o 
  -7  -3   3       11.38       12.11      1.16 o 
  -6  -3   3       68.73       69.68      4.96 o 
  -5  -3   3       40.67       39.84      1.91 o 
  -4  -3   3      476.74      445.61     12.35 o 
  -3  -3   3        2.40        1.60      0.36 o 
  -2  -3   3       31.06       32.44      1.04 o 
  -1  -3   3      152.82      143.61      4.35 o 
   0  -3   3      114.56      119.60      4.07 o 
   1  -3   3       53.01       37.57      1.14 o 
   2  -3   3      201.70      206.47      6.67 o 
   3  -3   3      677.42      636.12     21.92 o 
   4  -3   3       10.17        9.52      0.81 o 
   5  -3   3      338.81      328.32     10.66 o 
   6  -3   3      113.38      115.75      3.87 o 
   7  -3   3        1.40        1.17      0.28 o 
   8  -3   3       94.85       98.44      3.91 o 
   9  -3   3       11.31       12.64      1.26 o 
  -8  -2   3        0.19        0.29      0.24 o 
  -7  -2   3       50.95       52.68      2.45 o 
  -6  -2   3        0.33        0.06      0.24 o 
  -5  -2   3       71.09       68.41      1.95 o 
  -4  -2   3      300.29      304.39      7.52 o 
  -3  -2   3      362.70      344.71      8.53 o 
  -2  -2   3      642.32      657.95     18.05 o 
  -1  -2   3       36.60       46.72      1.37 o 
   0  -2   3      850.28      786.86     27.62 o 
   1  -2   3      601.11      594.89     18.51 o 
   2  -2   3        2.79        2.85      0.29 o 
   3  -2   3      756.24      778.67     27.40 o 
   4  -2   3       11.59        8.86      0.55 o 
   5  -2   3      114.99      114.44      3.84 o 
   6  -2   3       33.36       36.96      1.02 o 
   7  -2   3       92.64       85.55      2.87 o 
   8  -2   3        0.17        0.17      0.24 o 
   9  -2   3       47.67       45.52      4.14 o 
  -8  -1   3        0.67        0.89      0.83 o 
  -7  -1   3        2.50        2.24      0.30 o 
  -6  -1   3        1.96        1.37      0.26 o 
  -5  -1   3       16.10       15.68      0.72 o 
  -4  -1   3        2.24        2.21      0.22 o 
  -3  -1   3      251.09      254.98      5.15 o 
  -2  -1   3      424.81      449.02      9.22 o 
  -1  -1   3      987.72      999.06     29.13 o 
   0  -1   3      610.30      642.38     24.85 o 
   1  -1   3       24.38       18.58      1.24 o 
   2  -1   3      253.03      304.06      8.89 o 
   3  -1   3       71.96       65.02      1.65 o 
   4  -1   3       21.56       29.99      0.98 o 
   5  -1   3      191.19      186.88      3.86 o 
   6  -1   3      166.03      162.32      5.05 o 
   7  -1   3      121.59      113.77      3.42 o 
   8  -1   3       69.54       63.50      2.55 o 
   9  -1   3       26.11       25.22      2.68 o 
  10  -1   3       28.79       29.38      2.00 o 
  -8   0   3       10.75       14.08      2.24 o 
  -7   0   3       41.69       36.56      2.33 o 
  -6   0   3      198.27      177.61      3.57 o 
  -5   0   3      146.57      146.39      3.49 o 
  -4   0   3        1.46        0.66      0.18 o 
  -3   0   3      527.84      523.31     11.06 o 
  -2   0   3     1133.33     1345.32     44.50 o 
  -1   0   3      910.33      932.71     26.97 o 
   0   0   3      414.33      413.61      9.28 o 
   1   0   3     2219.51     2482.18     93.68 o 
   2   0   3        9.63        4.94      0.40 o 
   3   0   3     2255.91     2359.86    114.29 o 
   4   0   3       50.41       68.94      1.24 o 
   5   0   3       16.60       18.73      0.96 o 
   6   0   3       91.48       88.65      2.67 o 
   7   0   3        0.28        0.18      0.10 o 
   8   0   3       15.98       16.37      0.60 o 
   9   0   3        4.63        5.30      0.78 o 
  10   0   3       11.57       10.46      6.14 o 
  -8   1   3        3.51        4.58      1.15 o 
  -7   1   3       27.80       28.05      1.01 o 
  -6   1   3       56.51       53.67      2.29 o 
  -5   1   3      199.24      205.90      4.23 o 
  -4   1   3      128.49      136.96      4.21 o 
  -3   1   3        4.49        3.90      0.25 o 
  -2   1   3        5.98       13.84      0.73 o 
  -1   1   3      539.94      693.68     41.63 o 
   0   1   3       64.34       63.10      1.03 o 
   1   1   3     1456.74     1753.98     58.98 o 
   2   1   3      373.05      429.51     24.57 o 
   3   1   3       35.63       37.93      1.46 o 
   4   1   3        3.33        4.57      0.90 o 
   5   1   3        1.68        0.58      0.22 o 
   6   1   3        9.36       10.12      0.87 o 
   7   1   3       99.23       94.73      4.12 o 
   8   1   3       16.13       16.13      1.33 o 
   9   1   3       31.35       33.89      1.87 o 
  10   1   3       15.51       16.58      1.48 o 
  -8   2   3        0.49        0.49      0.52 o 
  -7   2   3       10.52        9.64      1.39 o 
  -6   2   3       17.50       17.85      0.61 o 
  -5   2   3        4.96        5.69      0.59 o 
  -4   2   3       15.57       13.80      0.72 o 
  -3   2   3      330.30      386.28     16.97 o 
  -2   2   3      353.85      336.66     13.37 o 
  -1   2   3     1012.57     1256.83     58.26 o 
   0   2   3      143.82      128.18      8.63 o 
   1   2   3     2169.54     2451.16    162.14 o 
   2   2   3      132.16      122.29      3.77 o 
   3   2   3        1.12        0.02      0.21 o 
   4   2   3      595.63      674.13     20.76 o 
   5   2   3       12.95       14.91      0.73 o 
   6   2   3      197.49      219.62      6.32 o 
   7   2   3       32.53       31.76      1.37 o 
   8   2   3       99.13       95.08      3.52 o 
   9   2   3        1.81        1.39      0.79 o 
  10   2   3       26.23       27.59      2.22 o 
  -7   3   3      108.15      110.82      8.53 o 
  -6   3   3       24.41       22.57      1.37 o 
  -5   3   3      106.31       94.40      5.77 o 
  -4   3   3      459.86      475.48     14.67 o 
  -3   3   3      159.61      166.04      6.75 o 
  -2   3   3      762.94      874.34     26.81 o 
  -1   3   3      508.14      549.74     24.82 o 
   0   3   3     1978.33     2264.48    205.82 o 
   1   3   3     1196.09     1363.67     53.36 o 
   2   3   3       92.47       87.34      3.22 o 
   3   3   3      156.94      159.64      5.77 o 
   4   3   3        6.01       10.72      0.87 o 
   5   3   3       78.56       90.96      2.14 o 
   6   3   3      107.43      107.43      2.96 o 
   7   3   3        0.57        1.03      0.24 o 
   8   3   3       82.04       83.58      2.69 o 
   9   3   3       54.47       54.70      1.85 o 
  10   3   3       22.53       19.73      2.04 o 
  -7   4   3        0.73        0.18      0.77 o 
  -6   4   3       10.87        9.54      1.15 o 
  -5   4   3        2.81        2.62      0.16 o 
  -4   4   3      128.09      135.30      6.62 o 
  -3   4   3      209.52      211.04      4.23 o 
  -2   4   3       65.76       66.20      2.30 o 
  -1   4   3      120.02      106.39      2.12 o 
   0   4   3      287.20      280.77      6.97 o 
   1   4   3      615.13      662.05     32.71 o 
   2   4   3       57.98       58.69      1.81 o 
   3   4   3        0.20        0.27      0.18 o 
   4   4   3      419.35      399.44     18.06 o 
   5   4   3      115.59      124.98      4.37 o 
   6   4   3      219.94      217.41      6.66 o 
   7   4   3        0.40        0.23      0.18 o 
   8   4   3       86.59       84.34      3.30 o 
   9   4   3       52.90       49.71      2.51 o 
  -7   5   3       24.59       29.58      4.68 o 
  -6   5   3       49.15       50.64      3.65 o 
  -5   5   3       38.45       39.38      3.93 o 
  -4   5   3      171.45      169.69      8.40 o 
  -3   5   3       11.59       14.02      0.51 o 
  -2   5   3      428.73      402.61     12.45 o 
  -1   5   3      457.61      477.31     15.10 o 
   0   5   3      872.32      834.21     32.60 o 
   1   5   3       13.08       11.84      1.13 o 
   2   5   3      928.22      916.95     34.59 o 
   3   5   3      477.44      457.12     15.59 o 
   4   5   3      296.59      276.63      8.64 o 
   5   5   3       37.37       32.88      1.51 o 
   6   5   3       38.52       30.54      1.09 o 
   7   5   3        1.58        1.62      0.35 o 
   8   5   3       11.02        8.53      1.02 o 
   9   5   3        2.66        3.10      0.81 o 
  -6   6   3       48.95       54.34      6.29 o 
  -5   6   3       52.79       50.42      3.91 o 
  -4   6   3        2.13        2.01      0.90 o 
  -3   6   3       55.51       49.62      1.30 o 
  -2   6   3       91.94       93.26      2.33 o 
  -1   6   3        6.02        4.73      0.62 o 
   0   6   3      204.01      203.65      8.65 o 
   1   6   3      130.54      126.08      7.12 o 
   2   6   3       21.92       19.00      1.02 o 
   3   6   3      378.46      334.60     10.97 o 
   4   6   3        3.58        3.62      0.57 o 
   5   6   3       42.60       39.27      2.30 o 
   6   6   3       14.25       13.89      1.34 o 
   7   6   3       26.62       22.84      1.28 o 
   8   6   3       13.84       14.17      1.80 o 
   9   6   3        1.29        1.27      0.60 o 
  -5   7   3       24.69       22.76      2.57 o 
  -4   7   3       44.08       40.12      1.31 o 
  -3   7   3       23.57       21.33      1.28 o 
  -2   7   3        2.45        1.76      0.28 o 
  -1   7   3        5.54        8.89      0.74 o 
   0   7   3       50.02       45.09      1.90 o 
   1   7   3       32.74       27.99      1.50 o 
   2   7   3       90.73       86.89      4.50 o 
   3   7   3      681.76      643.96     39.55 o 
   4   7   3      375.90      344.85     15.51 o 
   5   7   3      148.38      146.84     10.82 o 
   6   7   3       42.32       39.41      2.99 o 
   7   7   3      227.92      205.61     15.02 o 
   8   7   3       26.07       22.45      3.83 o 
  -4   8   3       53.86       49.04      3.88 o 
  -3   8   3       66.79       57.29      1.99 o 
  -2   8   3      134.15      116.33      6.81 o 
  -1   8   3        6.36        9.36      0.71 o 
   0   8   3       33.79       33.91      1.50 o 
   1   8   3       66.74       74.48      5.32 o 
   2   8   3       48.59       52.67      6.51 o 
   3   8   3        0.40        0.45      0.44 o 
   4   8   3        2.48        2.89      0.74 o 
   5   8   3        1.97        1.92      0.73 o 
   6   8   3        1.63        2.48      0.88 o 
   7   8   3        0.20       -0.07      0.29 o 
  -3   9   3       27.12       26.93      1.43 o 
  -2   9   3        0.86        0.60      0.32 o 
  -1   9   3        7.83        6.75      1.26 o 
   0   9   3       39.87       41.38      2.10 o 
   1   9   3        5.61        6.77      1.12 o 
   2   9   3       25.13       23.62      2.13 o 
   3   9   3        0.04       -0.32      0.52 o 
   4   9   3       35.06       39.08      4.32 o 
   5   9   3        1.04        2.24      0.91 o 
   6   9   3       42.16       51.11      3.93 o 
  -1  10   3       34.54       38.43      2.23 o 
   0  10   3        3.76        2.95      2.32 o 
   1  10   3      145.48      161.29      8.18 o 
   2  10   3        1.42        2.08      1.02 o 
   3  10   3       14.00       19.66      4.57 o 
   4  10   3        1.02        1.62      0.92 o 
  -1  -8   4      102.47      123.24      7.24 o 
   0  -8   4        7.23        8.45      1.68 o 
   1  -8   4       30.90       38.20      2.86 o 
   2  -8   4        3.51        2.58      0.89 o 
   3  -8   4        2.63        3.67      1.00 o 
  -3  -7   4        2.98        5.48      1.83 o 
  -2  -7   4       65.32       73.12      3.14 o 
  -1  -7   4        3.24        5.36      1.01 o 
   0  -7   4       53.45       59.63      3.14 o 
   1  -7   4       42.98       48.90      3.26 o 
   2  -7   4        0.08        0.41      0.50 o 
   3  -7   4       25.65       27.29      2.02 o 
   4  -7   4        0.33        0.41      0.70 o 
   5  -7   4       11.65       12.99      1.42 o 
  -5  -6   4        1.30        1.22      1.20 o 
  -4  -6   4        3.26        0.87      0.77 o 
  -3  -6   4       58.06       56.68      2.43 o 
  -2  -6   4       73.91       78.42      2.89 o 
  -1  -6   4      264.70      260.21     11.89 o 
   0  -6   4       14.95       14.35      1.50 o 
   1  -6   4       79.72       77.08      4.18 o 
   2  -6   4       36.33       36.12      2.37 o 
   3  -6   4       24.89       25.12      1.97 o 
   4  -6   4        9.39       10.32      1.12 o 
   5  -6   4        4.07        3.35      0.72 o 
   6  -6   4       10.99        9.61      1.85 o 
   7  -6   4        0.69        1.44      0.60 o 
  -5  -5   4       10.33       14.90      4.29 o 
  -4  -5   4        2.18        2.42      0.58 o 
  -3  -5   4       56.24       54.67      2.26 o 
  -2  -5   4        3.52        4.71      0.90 o 
  -1  -5   4        0.09        0.63      0.36 o 
   0  -5   4       82.47       74.43      6.85 o 
   1  -5   4       68.19       62.18      3.70 o 
   2  -5   4        2.11        1.74      0.54 o 
   3  -5   4      216.94      208.51      7.26 o 
   4  -5   4       62.66       70.47      2.90 o 
   5  -5   4        3.28        3.65      1.77 o 
   6  -5   4        1.89        2.76      0.63 o 
   7  -5   4       30.61       32.96      3.94 o 
   8  -5   4        2.38        2.41      0.51 o 
  -6  -4   4        0.49        0.69      0.40 o 
  -5  -4   4       24.35       31.25      2.88 o 
  -4  -4   4       22.91       19.30      1.10 o 
  -3  -4   4       30.69       30.12      1.38 o 
  -2  -4   4      266.85      223.79      5.82 o 
  -1  -4   4      134.41      130.19      3.33 o 
   0  -4   4       63.08       55.64      2.22 o 
   1  -4   4      333.69      295.10      9.78 o 
   2  -4   4        3.82        5.40      0.58 o 
   3  -4   4      176.27      170.88      5.97 o 
   4  -4   4        4.77        5.08      1.00 o 
   5  -4   4       85.74       85.94      3.23 o 
   6  -4   4       29.64       29.39      2.48 o 
   7  -4   4        2.07        2.88      0.64 o 
   8  -4   4       20.19       20.91      1.10 o 
  -7  -3   4       43.84       56.04      2.94 o 
  -6  -3   4        2.93        2.57      0.46 o 
  -5  -3   4       97.95       98.05      7.97 o 
  -4  -3   4        0.67        0.77      0.28 o 
  -3  -3   4      531.75      500.38     14.21 o 
  -2  -3   4       56.39       51.10      1.57 o 
  -1  -3   4       96.53       97.09      2.26 o 
   0  -3   4       15.57       14.26      1.71 o 
   1  -3   4       27.74       33.83      1.16 o 
   2  -3   4        0.36        1.27      0.28 o 
   3  -3   4        4.25        3.94      0.46 o 
   4  -3   4       93.79       95.19      3.42 o 
   5  -3   4       53.15       51.87      2.03 o 
   6  -3   4       28.34       28.43      1.50 o 
   7  -3   4       24.66       27.32      1.04 o 
   8  -3   4        0.26        0.73      0.26 o 
   9  -3   4        1.73        2.70      1.07 o 
  -7  -2   4       40.41       47.46      2.30 o 
  -6  -2   4       17.55       19.54      1.55 o 
  -5  -2   4       24.32       26.31      1.18 o 
  -4  -2   4        0.11        0.40      0.31 o 
  -3  -2   4      285.24      279.41      6.99 o 
  -2  -2   4      118.96      107.78      2.35 o 
  -1  -2   4       89.40       80.77      1.84 o 
   0  -2   4       21.55       23.26      0.63 o 
   1  -2   4      364.28      347.31      9.82 o 
   2  -2   4      239.04      284.56      8.56 o 
   3  -2   4      370.75      382.60     11.70 o 
   4  -2   4        0.53        0.19      0.22 o 
   5  -2   4      306.86      326.10     11.23 o 
   6  -2   4      512.74      511.09     19.92 o 
   7  -2   4      204.47      204.02      6.48 o 
   8  -2   4      131.15      125.31      5.73 o 
   9  -2   4       29.80       33.64      3.21 o 
  -7  -1   4       55.99       66.97      5.42 o 
  -6  -1   4        0.22        0.55      0.35 o 
  -5  -1   4      354.02      332.79     10.50 o 
  -4  -1   4       27.40       25.65      0.72 o 
  -3  -1   4      481.22      468.34     10.32 o 
  -2  -1   4       79.05       86.37      1.95 o 
  -1  -1   4      480.51      455.53     10.76 o 
   0  -1   4       49.12       43.49      0.95 o 
   1  -1   4      692.51      706.89     18.96 o 
   2  -1   4        0.93        0.40      0.35 o 
   3  -1   4      587.10      656.79     22.69 o 
   4  -1   4      219.52      225.76      6.35 o 
   5  -1   4        0.64        0.54      0.30 o 
   6  -1   4       63.38       59.02      4.44 o 
   7  -1   4      111.35      111.18      2.77 o 
   8  -1   4        3.15        1.68      1.73 o 
   9  -1   4        3.00        0.10      0.44 o 
  10  -1   4        1.27        0.21      0.37 o 
  -7   0   4        5.23        5.38      1.23 o 
  -6   0   4      100.56       96.13      2.08 o 
  -5   0   4       32.36       27.58      1.01 o 
  -4   0   4      111.09      105.64      2.67 o 
  -3   0   4      139.69      150.16      2.99 o 
  -2   0   4       11.10       10.14      0.51 o 
  -1   0   4      636.88      708.28     16.23 o 
   0   0   4       72.89       77.01      1.48 o 
   1   0   4       19.55       27.15      0.48 o 
   2   0   4      121.36      131.45      3.74 o 
   3   0   4       18.48       21.35      0.38 o 
   4   0   4      172.01      198.06      3.67 o 
   5   0   4      140.63      146.65      6.15 o 
   6   0   4      149.16      137.43     10.00 o 
   7   0   4      182.50      178.71      8.80 o 
   8   0   4       18.01       17.52      1.29 o 
   9   0   4        5.38        6.53      0.89 o 
  10   0   4       29.59       31.70      2.50 o 
  -7   1   4       30.93       33.60      2.85 o 
  -6   1   4        0.08        0.06      0.11 o 
  -5   1   4      252.54      246.81      5.60 o 
  -4   1   4        3.43        2.45      0.06 o 
  -3   1   4      360.96      345.66     12.94 o 
  -2   1   4      497.64      583.36     30.01 o 
  -1   1   4        0.92        1.82      0.11 o 
   0   1   4     1453.35     1771.05     53.40 o 
   1   1   4      169.12      165.11      2.48 o 
   2   1   4      452.75      429.30      9.17 o 
   3   1   4       10.02       13.12      0.78 o 
   4   1   4     3529.21     3857.15    328.30 o 
   5   1   4       71.83       74.37      3.31 o 
   6   1   4     1115.91     1112.44     67.77 o 
   7   1   4        3.97        5.38      0.80 o 
   8   1   4      318.68      320.73     13.87 o 
   9   1   4        3.26        2.35      0.73 o 
  10   1   4        7.52        5.63      3.82 o 
  -7   2   4       51.97       50.26      5.55 o 
  -6   2   4       37.97       39.75      4.43 o 
  -5   2   4      132.73      146.32      7.08 o 
  -4   2   4      350.64      368.03     17.85 o 
  -3   2   4        0.50        1.05      0.44 o 
  -2   2   4      756.75      801.82     41.70 o 
  -1   2   4        1.42        2.77      0.69 o 
   0   2   4        0.60        3.76      0.20 o 
   1   2   4      277.60      321.11      6.60 o 
   2   2   4      142.88      176.59      4.24 o 
   3   2   4      233.34      307.63      9.58 o 
   4   2   4      397.04      519.52     23.51 o 
   5   2   4      101.76      117.97      4.50 o 
   6   2   4       35.77       42.69      1.74 o 
   7   2   4       20.56       22.08      1.95 o 
   8   2   4        4.05        4.06      0.68 o 
   9   2   4        9.58        8.85      1.01 o 
  10   2   4       18.75       21.65      1.75 o 
  -7   3   4       14.12       13.57      1.88 o 
  -6   3   4        7.16        6.56      1.29 o 
  -5   3   4       66.04       71.92      4.24 o 
  -4   3   4        0.35        0.78      0.50 o 
  -3   3   4      460.47      451.36     21.59 o 
  -2   3   4       61.67       67.84      3.03 o 
  -1   3   4      103.81      103.34      5.73 o 
   0   3   4       38.90       35.09      1.47 o 
   1   3   4        5.59        6.78      0.59 o 
   2   3   4       20.53       19.23      0.83 o 
   3   3   4      108.92      130.20      4.59 o 
   4   3   4      849.86      888.07     46.73 o 
   5   3   4        0.26        0.86      0.12 o 
   6   3   4      325.10      344.27     17.03 o 
   7   3   4       28.74       26.31      0.82 o 
   8   3   4       69.96       75.17      2.17 o 
   9   3   4        7.05        7.48      0.97 o 
  10   3   4       47.53       48.73      3.47 o 
  -7   4   4        1.37        1.11      0.79 o 
  -6   4   4        2.69        3.25      1.06 o 
  -5   4   4       14.02       15.37      1.85 o 
  -4   4   4       70.29       68.82      3.75 o 
  -3   4   4      129.23      140.11      6.71 o 
  -2   4   4      967.82     1099.66     35.01 o 
  -1   4   4        0.05        0.13      0.10 o 
   0   4   4      459.12      509.26     15.59 o 
   1   4   4      306.22      325.03      9.20 o 
   2   4   4      593.26      642.57     21.79 o 
   3   4   4      563.85      556.76     18.24 o 
   4   4   4       47.71       43.68      2.48 o 
   5   4   4      104.23      110.29      4.82 o 
   6   4   4        1.22        0.48      0.16 o 
   7   4   4        7.19        8.17      0.48 o 
   8   4   4       21.38       18.79      0.97 o 
   9   4   4        0.01       -0.07      0.26 o 
  10   4   4       20.71       22.64      2.42 o 
  -6   5   4       24.72       28.33      3.01 o 
  -5   5   4       13.46       12.22      1.69 o 
  -4   5   4       63.58       54.80      7.72 o 
  -3   5   4        2.84        3.56      0.24 o 
  -2   5   4        4.33        3.94      0.19 o 
  -1   5   4       32.67       30.33      1.02 o 
   0   5   4       40.60       50.18      1.27 o 
   1   5   4      129.20      139.69      3.57 o 
   2   5   4      360.48      376.24     11.46 o 
   3   5   4        0.03        0.08      0.17 o 
   4   5   4      420.42      400.46     18.21 o 
   5   5   4       15.38       14.26      0.98 o 
   6   5   4        3.22        3.37      0.74 o 
   7   5   4        0.00       -0.08      0.16 o 
   8   5   4        3.27        4.23      0.68 o 
   9   5   4        0.36       -0.18      0.45 o 
  -6   6   4        9.00        9.07      2.89 o 
  -5   6   4       31.37       37.28      3.44 o 
  -4   6   4       36.12       32.72      2.21 o 
  -3   6   4       29.90       28.98      2.52 o 
  -2   6   4       19.45       16.51      0.64 o 
  -1   6   4      117.51      130.00      3.56 o 
   0   6   4       66.93       63.94      2.25 o 
   1   6   4        0.09       -0.14      0.15 o 
   2   6   4      444.07      420.50     18.11 o 
   3   6   4      353.49      335.08     10.92 o 
   4   6   4      310.23      287.52     10.77 o 
   5   6   4       35.83       32.47      2.02 o 
   6   6   4       12.85       12.04      1.07 o 
   7   6   4        4.67        3.87      0.55 o 
   8   6   4        3.05        2.74      0.76 o 
   9   6   4        5.77        6.75      0.91 o 
  -5   7   4       97.02      115.48      8.02 o 
  -4   7   4       47.75       44.11      6.84 o 
  -3   7   4       28.29       26.36      1.29 o 
  -2   7   4       40.98       38.83      1.17 o 
  -1   7   4        2.18        0.75      0.24 o 
   0   7   4        1.65        4.82      0.62 o 
   1   7   4      140.16      124.93      5.48 o 
   2   7   4       38.96       37.47      2.44 o 
   3   7   4      130.07      119.20      4.73 o 
   4   7   4      211.00      204.77      8.14 o 
   5   7   4      165.04      158.72      6.10 o 
   6   7   4        4.01        6.22      1.10 o 
   7   7   4        1.25        0.31      0.34 o 
   8   7   4       11.30        8.92      1.61 o 
  -4   8   4       10.75       12.02      2.33 o 
  -3   8   4        3.47        2.78      0.37 o 
  -2   8   4        0.10        0.32      0.20 o 
  -1   8   4       42.54       35.57      2.22 o 
   0   8   4        0.02       -0.15      0.20 o 
   1   8   4        0.91        1.26      0.47 o 
   2   8   4      278.30      262.57     21.95 o 
   3   8   4       15.94       15.16      1.27 o 
   4   8   4       38.18       37.83      3.28 o 
   5   8   4       17.52       20.19      1.79 o 
   6   8   4       20.06       19.95      1.92 o 
   7   8   4       27.77       29.56      3.09 o 
  -3   9   4        3.22        2.32      0.44 o 
  -2   9   4       14.97       16.73      1.26 o 
  -1   9   4        8.33        5.17      1.06 o 
   0   9   4        3.92        4.63      0.68 o 
   1   9   4      140.06      147.23      6.59 o 
   2   9   4        0.50        1.53      0.56 o 
   3   9   4      123.20      134.11      8.94 o 
   4   9   4        0.47        0.31      0.44 o 
   5   9   4       36.00       37.75      4.43 o 
   6   9   4        6.33        8.89      1.62 o 
  -1  10   4        6.85        5.42      0.83 o 
   0  10   4       50.61       58.34      3.42 o 
   1  10   4        0.30        0.44      0.44 o 
   2  10   4      153.01      175.21     15.02 o 
   3  10   4       45.51       51.77      6.25 o 
   4  10   4       18.05       22.81      2.48 o 
   5  10   4        5.69        5.77      1.84 o 
  -2  -7   5       13.74       10.86      3.70 o 
  -1  -7   5       22.63       32.53      5.18 o 
   0  -7   5        1.22        1.56      0.81 o 
   1  -7   5        2.06        2.84      0.83 o 
   2  -7   5       24.08       26.73      2.64 o 
   3  -7   5        2.59        2.58      0.82 o 
   4  -7   5       17.90       19.43      2.27 o 
   5  -7   5        0.54        0.69      0.55 o 
  -4  -6   5       21.41       22.81      1.65 o 
  -3  -6   5        2.79        1.33      1.05 o 
  -2  -6   5      107.93      113.52      4.06 o 
  -1  -6   5        4.63        5.78      1.02 o 
   0  -6   5      116.04      115.59      4.84 o 
   1  -6   5       64.29       68.96      3.17 o 
   2  -6   5       10.22        9.80      1.13 o 
   3  -6   5       59.86       61.89      3.05 o 
   4  -6   5       23.75       27.93      2.29 o 
   5  -6   5        2.91        2.17      0.69 o 
   6  -6   5        3.91        5.85      1.71 o 
  -5  -5   5       63.59       73.87      4.54 o 
  -4  -5   5       59.92       66.35      3.86 o 
  -3  -5   5       24.69       24.64      1.50 o 
  -2  -5   5       73.25       70.77      3.05 o 
  -1  -5   5       95.73       95.96      3.27 o 
   0  -5   5       38.81       35.67      2.08 o 
   1  -5   5      335.50      290.78     10.24 o 
   2  -5   5      134.57      129.35      8.95 o 
   3  -5   5       87.68       82.72      3.41 o 
   4  -5   5      113.25      111.91      7.52 o 
   5  -5   5      267.12      276.75     13.13 o 
   6  -5   5        0.44        0.60      0.44 o 
   7  -5   5       32.76       35.07      3.07 o 
  -5  -4   5        4.02        4.98      0.84 o 
  -4  -4   5        0.03        0.15      0.26 o 
  -3  -4   5       33.04       36.07      2.06 o 
  -2  -4   5        3.84        3.98      0.57 o 
  -1  -4   5        8.28       11.00      0.76 o 
   0  -4   5       28.26       29.56      1.14 o 
   1  -4   5      467.89      387.72     23.55 o 
   2  -4   5       24.33       24.80      1.34 o 
   3  -4   5      292.66      272.29     10.03 o 
   4  -4   5       13.91       13.86      1.07 o 
   5  -4   5      109.35      109.45      4.22 o 
   6  -4   5        0.49        0.05      0.25 o 
   7  -4   5       46.16       51.26      4.39 o 
   8  -4   5        4.17        3.67      0.66 o 
  -6  -3   5       25.88       28.63      2.09 o 
  -5  -3   5       67.34       72.24      5.52 o 
  -4  -3   5       47.44       45.27      2.07 o 
  -3  -3   5       17.78       21.63      0.93 o 
  -2  -3   5      196.89      178.30      4.86 o 
  -1  -3   5       39.22       39.13      1.35 o 
   0  -3   5       15.10       13.45      0.71 o 
   1  -3   5      382.39      346.36      8.86 o 
   2  -3   5       69.26       57.47      2.25 o 
   3  -3   5      124.73      120.96      3.79 o 
   4  -3   5       49.78       44.36      2.77 o 
   5  -3   5      110.84      110.44      3.87 o 
   6  -3   5       43.25       42.66      3.01 o 
   7  -3   5       34.62       36.17      2.23 o 
   8  -3   5       29.94       33.00      2.91 o 
   9  -3   5        2.06        3.82      1.38 o 
  -6  -2   5       45.72       53.05      2.32 o 
  -5  -2   5       23.54       25.26      1.57 o 
  -4  -2   5        0.05        0.45      0.27 o 
  -3  -2   5       12.88       10.69      0.52 o 
  -2  -2   5      194.76      198.23      4.66 o 
  -1  -2   5      324.73      295.27      7.07 o 
   0  -2   5      357.19      334.86      8.00 o 
   1  -2   5        0.93        1.01      0.22 o 
   2  -2   5      707.34      707.37     20.32 o 
   3  -2   5      117.58      127.57      3.72 o 
   4  -2   5       39.09       42.09      1.90 o 
   5  -2   5        6.64        6.74      0.68 o 
   6  -2   5        8.57       10.13      1.08 o 
   7  -2   5      115.12      119.70      2.94 o 
   8  -2   5        6.12        4.63      2.62 o 
   9  -2   5        2.52       -0.31      1.00 o 
  -6  -1   5        4.48        4.98      1.54 o 
  -5  -1   5        4.99        5.75      0.70 o 
  -4  -1   5        0.06        0.66      0.38 o 
  -3  -1   5       37.07       33.73      0.99 o 
  -2  -1   5      230.83      226.86      5.33 o 
  -1  -1   5      166.59      155.82      3.19 o 
   0  -1   5      533.84      528.35     13.38 o 
   1  -1   5      273.70      269.91      5.91 o 
   2  -1   5      136.59      135.11      2.71 o 
   3  -1   5      233.98      253.66      5.93 o 
   4  -1   5       21.39       20.64      0.96 o 
   5  -1   5      191.07      211.01      6.60 o 
   6  -1   5      136.16      132.36      4.92 o 
   7  -1   5        5.39        5.25      0.94 o 
   8  -1   5       95.59       77.26     16.10 o 
   9  -1   5        1.66        0.01      0.36 o 
  10  -1   5        6.60        4.76      3.44 o 
  -7   0   5       51.84       62.33      4.09 o 
  -6   0   5        1.20        1.27      0.59 o 
  -5   0   5       58.96       58.18      1.47 o 
  -4   0   5       38.13       32.02      0.96 o 
  -3   0   5       21.40       19.94      0.53 o 
  -2   0   5       65.36       71.69      1.44 o 
  -1   0   5       21.50       17.11      0.76 o 
   0   0   5      268.37      280.00      5.23 o 
   1   0   5      231.22      245.38      4.36 o 
   2   0   5       97.15       94.28      1.76 o 
   3   0   5      672.35      731.23     20.41 o 
   4   0   5      347.29      378.97      8.76 o 
   5   0   5       55.19       60.31      3.02 o 
   6   0   5      127.23      124.01      5.95 o 
   7   0   5       79.50       80.83      4.49 o 
   8   0   5        8.64       11.37      1.64 o 
   9   0   5        1.81        1.60      1.23 o 
  10   0   5        4.93        2.53      1.96 o 
  -7   1   5        5.71        7.48      1.67 o 
  -6   1   5       65.19       68.73      6.45 o 
  -5   1   5        4.60        5.76      0.84 o 
  -4   1   5      221.90      211.25      8.13 o 
  -3   1   5        0.52        0.15      0.22 o 
  -2   1   5       40.19       41.57      0.79 o 
  -1   1   5      232.32      237.93      4.04 o 
   0   1   5       97.50      125.86      1.92 o 
   1   1   5      101.42      106.71      1.72 o 
   2   1   5      150.62      145.65      2.27 o 
   3   1   5       22.89       28.54      0.61 o 
   4   1   5        7.55        9.06      0.90 o 
   5   1   5      742.77      724.73     38.49 o 
   6   1   5        0.00        0.18      0.37 o 
   7   1   5       23.00       24.76      2.14 o 
   8   1   5       29.40       34.02      2.32 o 
   9   1   5        2.37        2.03      0.63 o 
  10   1   5        0.20        0.22      0.46 o 
  -7   2   5       10.50       12.85      1.94 o 
  -6   2   5       15.13       12.92      1.80 o 
  -5   2   5        0.53        0.88      0.98 o 
  -4   2   5        1.90        2.17      0.70 o 
  -3   2   5       54.76       60.68      3.32 o 
  -2   2   5      433.24      435.08     14.51 o 
  -1   2   5       46.05       55.49      1.89 o 
   0   2   5      102.72       97.09      2.06 o 
   1   2   5        0.84        1.19      0.15 o 
   2   2   5       17.68       20.66      0.81 o 
   3   2   5      453.42      495.61     14.48 o 
   4   2   5       19.10       19.36      3.77 o 
   5   2   5        3.60        3.70      0.49 o 
   6   2   5      520.87      541.08     20.91 o 
   7   2   5        1.83        2.23      0.61 o 
   8   2   5       75.42       81.62      3.45 o 
   9   2   5       21.66       21.77      2.60 o 
  10   2   5       14.20       14.72      1.53 o 
  -6   3   5        5.54        5.64      1.29 o 
  -5   3   5       89.04       98.22      5.76 o 
  -4   3   5      122.43      132.79      9.34 o 
  -3   3   5        3.91        4.77      0.91 o 
  -2   3   5      517.10      578.18     29.40 o 
  -1   3   5      177.59      196.58      7.93 o 
   0   3   5      125.21      144.56      4.24 o 
   1   3   5       40.06       40.77      1.27 o 
   2   3   5      109.41      116.88      7.92 o 
   3   3   5       32.38       33.94      1.49 o 
   4   3   5       39.49       38.67      1.88 o 
   5   3   5      357.10      390.05     17.92 o 
   6   3   5       16.06       13.32      1.60 o 
   7   3   5       82.23       84.96      6.93 o 
   8   3   5        0.66        0.26      0.36 o 
   9   3   5        8.07        8.91      1.09 o 
  10   3   5       10.22       13.01      1.79 o 
  -6   4   5       19.22       19.19      2.40 o 
  -5   4   5       33.07       38.11      3.22 o 
  -4   4   5        4.43        5.92      1.20 o 
  -3   4   5      194.61      210.33     10.08 o 
  -2   4   5      374.93      409.68     20.27 o 
  -1   4   5      662.27      654.15     21.05 o 
   0   4   5       40.45       40.04      1.55 o 
   1   4   5       53.96       49.05      2.11 o 
   2   4   5       43.95       50.46      1.90 o 
   3   4   5      255.69      280.88     11.27 o 
   4   4   5       39.35       38.41      1.96 o 
   5   4   5       24.14       21.67      1.55 o 
   6   4   5       26.57       27.04      0.98 o 
   7   4   5        4.72        6.00      0.47 o 
   8   4   5       71.81       69.49      1.84 o 
   9   4   5       11.81       14.04      1.38 o 
  10   4   5       45.83       43.55      4.32 o 
  -6   5   5        5.19        4.89      1.44 o 
  -5   5   5       12.05       13.73      2.07 o 
  -4   5   5       62.68       65.93      4.29 o 
  -3   5   5       31.80       36.01      2.85 o 
  -2   5   5       61.30       65.11      2.32 o 
  -1   5   5       57.94       57.06      2.51 o 
   0   5   5      161.82      169.91      8.54 o 
   1   5   5       36.05       29.42      1.03 o 
   2   5   5       72.74       59.27      2.95 o 
   3   5   5      478.34      484.72     16.86 o 
   4   5   5       76.65       75.72      2.53 o 
   5   5   5      195.56      197.36      8.81 o 
   6   5   5       33.70       29.93      2.11 o 
   7   5   5        0.83        0.52      0.32 o 
   8   5   5       17.32       18.47      1.15 o 
   9   5   5       16.12       15.53      3.17 o 
  -5   6   5       37.67       39.21      3.65 o 
  -4   6   5        3.93        4.79      1.31 o 
  -3   6   5      236.04      240.13      5.26 o 
  -2   6   5        4.52        4.35      0.35 o 
  -1   6   5      232.94      228.49      6.14 o 
   0   6   5       44.05       39.08      1.33 o 
   1   6   5      261.49      258.80      7.54 o 
   2   6   5      244.86      222.93      6.64 o 
   3   6   5      252.64      226.93      7.12 o 
   4   6   5      232.89      223.40      7.35 o 
   5   6   5       53.34       50.15      3.01 o 
   6   6   5        4.99        5.32      1.62 o 
   7   6   5        1.22        1.14      0.31 o 
   8   6   5       10.93        9.35      1.16 o 
   9   6   5        1.86        1.44      0.89 o 
  -5   7   5        2.90        2.56      1.19 o 
  -4   7   5       79.56      102.21     10.67 o 
  -3   7   5       29.66       28.44      2.34 o 
  -2   7   5        8.88        9.61      0.52 o 
  -1   7   5       16.30       16.40      1.01 o 
   0   7   5        2.01        3.18      0.38 o 
   1   7   5        6.41        5.67      0.78 o 
   2   7   5      135.86      124.01      4.03 o 
   3   7   5      112.23      101.75      4.02 o 
   4   7   5        9.68        8.72      0.90 o 
   5   7   5      251.02      233.81      8.66 o 
   6   7   5       12.67       11.06      1.22 o 
   7   7   5       22.26       24.03      2.58 o 
   8   7   5        6.84        6.41      0.77 o 
  -4   8   5        0.21        0.36      0.71 o 
  -3   8   5       54.33       64.49      5.47 o 
  -2   8   5        0.08        0.18      0.16 o 
  -1   8   5       57.32       51.71      2.46 o 
   0   8   5       11.80       10.44      0.85 o 
   1   8   5       79.86       80.18      3.22 o 
   2   8   5       35.40       33.72      2.31 o 
   3   8   5      133.57      130.33      4.95 o 
   4   8   5        5.81        5.69      0.87 o 
   5   8   5       90.65       90.52      4.73 o 
   6   8   5       76.65       78.64      4.09 o 
   7   8   5       45.40       45.55      3.16 o 
   8   8   5       31.44       29.33      3.34 o 
  -2   9   5       29.05       30.06      2.28 o 
  -1   9   5        0.01        0.13      0.28 o 
   0   9   5       75.60       74.30      8.22 o 
   1   9   5       13.51       12.45      1.09 o 
   2   9   5      180.20      190.18     11.85 o 
   3   9   5        7.74        8.24      1.35 o 
   4   9   5       75.95       82.23      6.05 o 
   5   9   5        1.87        2.27      0.84 o 
   6   9   5        4.27        4.35      1.64 o 
   7   9   5        3.94        5.01      1.93 o 
  -1  10   5       12.49       14.07      1.19 o 
   0  10   5        3.57        2.72      1.06 o 
   1  10   5       26.11       30.29      2.92 o 
   2  10   5        0.84        0.67      0.62 o 
   3  10   5       69.56       74.95      7.22 o 
   4  10   5        0.00        0.62      0.77 o 
   5  10   5        0.26        0.67      0.68 o 
   0  -7   6        8.94       10.82      1.24 o 
   1  -7   6       44.77       51.96      3.37 o 
   2  -7   6        6.04        5.91      1.18 o 
   3  -7   6       49.93       58.89      4.42 o 
  -2  -6   6        4.80        3.06      2.21 o 
  -1  -6   6       16.58       16.40      2.28 o 
   0  -6   6        0.08        0.16      0.29 o 
   1  -6   6       31.48       26.67      3.47 o 
   2  -6   6        1.71        1.82      0.66 o 
   3  -6   6       10.69       11.63      1.64 o 
   4  -6   6        0.40        0.64      0.61 o 
   5  -6   6       15.20       22.17      3.21 o 
   6  -6   6        3.35        1.92      0.99 o 
  -3  -5   6       15.00       21.47      1.51 o 
  -2  -5   6       10.76       10.76      1.29 o 
  -1  -5   6        4.31        2.36      1.17 o 
   0  -5   6       16.60       17.45      1.10 o 
   1  -5   6      165.37      156.15      4.77 o 
   2  -5   6       24.15       22.80      1.55 o 
   3  -5   6       71.39       70.10      3.22 o 
   4  -5   6        4.38        4.43      0.94 o 
   5  -5   6       43.75       47.03      3.18 o 
   6  -5   6       29.32       34.82      6.07 o 
   7  -5   6        0.71        1.08      0.62 o 
  -4  -4   6        1.88        3.54      0.57 o 
  -3  -4   6       47.51       55.76      2.10 o 
  -2  -4   6        2.08        1.65      0.39 o 
  -1  -4   6      141.12      137.35      4.19 o 
   0  -4   6        1.30        0.44      0.24 o 
   1  -4   6      106.26      100.19      3.16 o 
   2  -4   6       68.36       64.78      2.63 o 
   3  -4   6       47.40       44.09      2.13 o 
   4  -4   6        3.23        4.30      0.71 o 
   5  -4   6        0.21        0.07      0.28 o 
   6  -4   6        3.13        3.32      0.75 o 
   7  -4   6       22.52       29.41      3.65 o 
   8  -4   6       20.90       24.98      2.41 o 
  -5  -3   6       14.13       15.65      1.98 o 
  -4  -3   6        1.74        1.63      0.36 o 
  -3  -3   6       64.42       63.34      2.66 o 
  -2  -3   6       11.05        9.67      0.81 o 
  -1  -3   6      118.77      112.59      2.98 o 
   0  -3   6      171.57      148.24      4.03 o 
   1  -3   6       25.32       22.04      1.14 o 
   2  -3   6      188.02      170.69      4.63 o 
   3  -3   6       39.59       34.77      1.95 o 
   4  -3   6        0.47        0.32      0.28 o 
   5  -3   6        7.43        7.70      0.86 o 
   6  -3   6        0.13        0.47      0.37 o 
   7  -3   6       21.45       24.98      2.62 o 
   8  -3   6        1.38        1.82      0.68 o 
   9  -3   6       15.41       22.87      3.30 o 
  -5  -2   6       50.79       59.49      3.45 o 
  -4  -2   6        6.23        7.55      0.78 o 
  -3  -2   6       15.67       17.49      0.75 o 
  -2  -2   6        0.13        0.06      0.15 o 
  -1  -2   6      569.88      527.30     15.23 o 
   0  -2   6       70.12       63.47      1.62 o 
   1  -2   6      441.73      399.05     10.38 o 
   2  -2   6       68.96       63.87      2.25 o 
   3  -2   6      166.17      174.76      4.67 o 
   4  -2   6        0.68        1.77      0.26 o 
   5  -2   6        5.71        4.36      0.73 o 
   6  -2   6       45.96       43.75      2.15 o 
   7  -2   6        0.38        0.91      0.49 o 
   8  -2   6      133.75      146.41      9.23 o 
   9  -2   6       24.83       29.47      3.52 o 
  -6  -1   6        6.90        7.28      3.46 o 
  -5  -1   6        0.05        0.59      1.25 o 
  -4  -1   6        5.37        7.13      0.57 o 
  -3  -1   6       31.21       27.90      0.79 o 
  -2  -1   6        6.57        5.72      0.48 o 
  -1  -1   6       10.92        9.64      0.42 o 
   0  -1   6      636.71      601.28     16.94 o 
   1  -1   6       57.68       55.02      1.44 o 
   2  -1   6      425.47      421.93     10.99 o 
   3  -1   6        9.01        7.03      0.49 o 
   4  -1   6       97.02      111.12      2.50 o 
   5  -1   6       42.08       41.85      1.30 o 
   6  -1   6       21.79       24.36      1.55 o 
   7  -1   6       82.69       89.78      5.55 o 
   8  -1   6        5.53        0.00      0.32 o 
   9  -1   6       61.85       77.84      5.98 o 
  -6   0   6       51.65       63.95      4.62 o 
  -5   0   6       14.26       18.28      1.68 o 
  -4   0   6       31.57       31.74      1.34 o 
  -3   0   6       18.94       24.42      0.57 o 
  -2   0   6       73.28       71.88      1.54 o 
  -1   0   6      432.78      422.46      9.36 o 
   0   0   6      186.13      168.45      4.49 o 
   1   0   6      708.76      686.27     18.98 o 
   2   0   6      119.67      125.54      2.59 o 
   3   0   6       89.28      101.95      2.37 o 
   4   0   6        5.60        7.13      0.33 o 
   5   0   6       53.60       66.79      1.58 o 
   6   0   6       61.49       58.92      3.48 o 
   7   0   6        6.25        7.70      2.21 o 
   8   0   6       44.41       48.12      3.86 o 
   9   0   6        0.19        0.01      0.36 o 
  10   0   6        0.12        0.02      0.29 o 
  -6   1   6        5.72        3.84      1.24 o 
  -5   1   6       10.67       13.34      3.23 o 
  -4   1   6       34.16       33.34      1.91 o 
  -3   1   6       27.81       22.91      1.38 o 
  -2   1   6       30.94       36.87      0.98 o 
  -1   1   6        0.10        0.14      0.09 o 
   0   1   6      153.95      156.06      2.66 o 
   1   1   6       27.10       32.48      0.66 o 
   2   1   6       72.39       75.93      1.33 o 
   3   1   6        0.00        0.64      0.32 o 
   4   1   6      129.97      139.27      7.48 o 
   5   1   6      331.06      354.27     17.11 o 
   6   1   6      822.47      825.64     48.97 o 
   7   1   6       84.49       93.65      5.65 o 
   8   1   6       55.87       64.64      3.19 o 
   9   1   6       51.17       56.79      4.65 o 
  10   1   6        8.42        4.10      3.13 o 
  -6   2   6       20.38       19.24      2.34 o 
  -5   2   6        3.98        5.35      1.24 o 
  -4   2   6        8.83       11.93      1.54 o 
  -3   2   6      135.87      130.68      6.45 o 
  -2   2   6      172.35      174.24      5.98 o 
  -1   2   6      492.83      518.04     19.13 o 
   0   2   6      270.56      262.02      5.80 o 
   1   2   6        7.94        4.19      0.28 o 
   2   2   6       12.11       15.56      0.54 o 
   3   2   6       14.38       13.17      0.45 o 
   4   2   6       20.56       21.89      0.58 o 
   5   2   6       94.43       89.13      4.32 o 
   6   2   6      596.69      615.78     33.50 o 
   7   2   6      201.41      208.90     20.39 o 
   8   2   6      158.49      164.15      6.43 o 
   9   2   6        0.07       -0.30      0.39 o 
  10   2   6       42.18       44.09      3.46 o 
  -6   3   6        0.31        0.63      0.70 o 
  -5   3   6       62.07       64.51      4.56 o 
  -4   3   6        4.77        6.06      1.25 o 
  -3   3   6      234.25      245.49     12.22 o 
  -2   3   6      149.52      166.34      7.89 o 
  -1   3   6      303.54      319.27     14.82 o 
   0   3   6       31.40       30.07      0.67 o 
   1   3   6       21.90       21.97      0.51 o 
   2   3   6      372.34      405.04      9.83 o 
   3   3   6       26.31       29.49      0.88 o 
   4   3   6       15.11       19.33      0.49 o 
   5   3   6       11.40       12.74      0.34 o 
   6   3   6      101.76      101.84      5.45 o 
   7   3   6        3.25        3.82      0.71 o 
   8   3   6        8.57        9.28      1.35 o 
   9   3   6        7.13        9.36      1.20 o 
  10   3   6        0.67        0.25      0.44 o 
  -6   4   6        5.77        6.75      1.63 o 
  -5   4   6        7.11       10.98      1.88 o 
  -4   4   6        5.55        6.21      1.38 o 
  -3   4   6       78.23       86.39      5.18 o 
  -2   4   6       73.12       79.92      6.32 o 
  -1   4   6      579.15      593.71     30.84 o 
   0   4   6       77.55       88.37      2.97 o 
   1   4   6       22.79       23.97      1.35 o 
   2   4   6       59.69       59.93      1.61 o 
   3   4   6      170.13      182.04      7.09 o 
   4   4   6       30.08       29.03      1.69 o 
   5   4   6      252.54      268.12     12.26 o 
   6   4   6       10.18       13.11      1.44 o 
   7   4   6      111.57      113.38      2.62 o 
   8   4   6       77.90       81.91      3.63 o 
   9   4   6       26.07       24.55      1.89 o 
  10   4   6       33.23       39.25      4.46 o 
  -5   5   6        8.24        8.10      1.76 o 
  -4   5   6        3.66        6.45      1.49 o 
  -3   5   6      276.40      287.26     15.51 o 
  -2   5   6        1.65        3.85      1.00 o 
  -1   5   6       36.98       33.02      3.20 o 
   0   5   6      152.48      152.28      9.01 o 
   1   5   6        7.91        7.23      0.84 o 
   2   5   6       26.96       24.36      1.83 o 
   3   5   6       49.47       49.65      2.28 o 
   4   5   6      293.03      296.71     15.30 o 
   5   5   6       28.44       30.07      2.07 o 
   6   5   6      104.39      107.33      5.46 o 
   7   5   6       26.57       23.16      0.79 o 
   8   5   6        0.02        0.08      0.09 o 
   9   5   6        3.31        3.70      0.84 o 
  -5   6   6       19.21       22.51      3.08 o 
  -4   6   6       42.95       45.38      4.00 o 
  -3   6   6       35.09       41.10      3.60 o 
  -2   6   6      159.49      153.01     10.75 o 
  -1   6   6       60.96       62.52      1.82 o 
   0   6   6        0.02        0.14      0.19 o 
   1   6   6       54.85       58.46      2.32 o 
   2   6   6        9.84       10.44      1.03 o 
   3   6   6        0.72        1.07      0.32 o 
   4   6   6        3.90        3.15      0.72 o 
   5   6   6       13.33       12.80      1.35 o 
   6   6   6        1.13        0.65      0.50 o 
   7   6   6        2.57        3.37      0.93 o 
   8   6   6        1.91        1.82      0.34 o 
   9   6   6       11.64       12.31      1.99 o 
  -4   7   6        0.39        0.35      0.65 o 
  -3   7   6      186.53      216.78     13.45 o 
  -2   7   6       11.55       13.02      0.52 o 
  -1   7   6       76.51       77.48      4.62 o 
   0   7   6       22.91       20.86      1.03 o 
   1   7   6       38.69       42.36      1.50 o 
   2   7   6      226.56      205.51      6.99 o 
   3   7   6       95.36       86.29      3.03 o 
   4   7   6      271.13      251.02      9.55 o 
   5   7   6        3.28        3.92      0.88 o 
   6   7   6      193.57      186.24      9.81 o 
   7   7   6       16.17       15.96      2.08 o 
   8   7   6       15.96       17.46      2.56 o 
  -3   8   6        5.56        6.03      1.69 o 
  -2   8   6       65.79       78.38      6.11 o 
  -1   8   6        8.91        8.53      0.94 o 
   0   8   6       41.06       39.55      2.16 o 
   1   8   6       17.82       15.23      1.44 o 
   2   8   6       39.40       41.24      1.86 o 
   3   8   6       13.26       11.69      1.30 o 
   4   8   6       86.66       81.45      4.05 o 
   5   8   6        7.28        8.84      1.27 o 
   6   8   6       24.76       24.60      2.02 o 
   7   8   6       23.15       25.07      3.07 o 
   8   8   6        3.75        3.15      0.67 o 
  -2   9   6       13.73       17.39      2.92 o 
  -1   9   6        0.35        0.34      0.25 o 
   0   9   6        0.16        0.62      0.39 o 
   1   9   6       42.66       39.01      3.18 o 
   2   9   6        3.25        3.11      0.77 o 
   3   9   6       76.83       76.09      3.59 o 
   4   9   6       69.38       68.78      4.18 o 
   5   9   6       16.56       16.08      1.70 o 
   6   9   6       34.90       38.75      2.95 o 
   7   9   6        3.14        3.08      1.50 o 
   0  10   6       92.58       98.78      9.31 o 
   1  10   6        0.35        0.68      0.44 o 
   2  10   6      116.64      130.22      6.46 o 
   3  10   6       15.74       17.79      1.88 o 
   4  10   6       97.21      112.49      5.88 o 
   5  10   6        6.69        8.41      1.51 o 
   0  -6   7       35.23       37.32      2.34 o 
   1  -6   7        1.90        1.46      0.71 o 
   2  -6   7       26.47       30.12      2.03 o 
   3  -6   7       14.04       17.38      1.82 o 
   4  -6   7        2.32        2.79      0.89 o 
  -2  -5   7        0.60        0.12      0.27 o 
  -1  -5   7        0.61        0.14      0.26 o 
   0  -5   7       16.81       20.13      1.29 o 
   1  -5   7        0.25        0.37      0.35 o 
   2  -5   7       86.52       82.85      3.25 o 
   3  -5   7       19.35       20.46      1.39 o 
   4  -5   7       46.70       49.92      5.02 o 
   5  -5   7        4.60        6.16      1.11 o 
   6  -5   7       73.41       85.10     12.95 o 
  -3  -4   7        4.36        4.46      0.73 o 
  -2  -4   7       70.35       76.56      3.03 o 
  -1  -4   7        0.81        0.47      0.33 o 
   0  -4   7       51.68       49.20      1.82 o 
   1  -4   7       18.10       15.09      1.04 o 
   2  -4   7        0.04        0.36      0.28 o 
   3  -4   7      177.81      161.05      5.69 o 
   4  -4   7        0.07       -0.04      0.18 o 
   5  -4   7       37.51       39.34      2.94 o 
   6  -4   7       15.60       15.48      1.96 o 
   7  -4   7      107.81      125.95     18.97 o 
  -4  -3   7       23.26       24.27      2.15 o 
  -3  -3   7       46.98       47.54      2.30 o 
  -2  -3   7       29.33       26.81      1.35 o 
  -1  -3   7       21.19       25.09      1.23 o 
   0  -3   7        1.53        1.10      0.40 o 
   1  -3   7        4.47        6.36      0.53 o 
   2  -3   7       62.78       60.61      2.29 o 
   3  -3   7       23.02       19.35      0.92 o 
   4  -3   7       16.25       16.23      1.32 o 
   5  -3   7       37.50       32.55      2.52 o 
   6  -3   7        1.74        1.02      0.68 o 
   7  -3   7        0.67        0.71      0.51 o 
   8  -3   7       24.59       29.25      2.74 o 
  -4  -2   7       74.16       78.58      6.83 o 
  -3  -2   7        1.10        2.51      0.44 o 
  -2  -2   7       55.30       56.48      1.94 o 
  -1  -2   7       10.71       12.59      0.77 o 
   0  -2   7      538.07      490.54     14.05 o 
   1  -2   7        1.38        1.18      0.26 o 
   2  -2   7      187.70      177.07      4.48 o 
   3  -2   7      147.56      140.91      4.27 o 
   4  -2   7       43.67       50.22      1.67 o 
   5  -2   7        1.07        0.59      0.18 o 
   6  -2   7        0.05        0.11      0.13 o 
   7  -2   7       40.50       36.50      4.21 o 
   8  -2   7        0.87        0.04      0.47 o 
   9  -2   7       64.89       86.09      7.31 o 
  -5  -1   7        2.81        2.55      1.41 o 
  -4  -1   7        3.56        3.54      1.30 o 
  -3  -1   7        2.20        2.47      0.28 o 
  -2  -1   7       56.31       49.60      1.78 o 
  -1  -1   7        0.08        0.79      0.54 o 
   0  -1   7       41.08       39.50      1.16 o 
   1  -1   7      423.46      405.30     11.10 o 
   2  -1   7      127.36      124.57      4.22 o 
   3  -1   7       23.56       24.92      0.83 o 
   4  -1   7      164.20      167.41      4.16 o 
   5  -1   7        0.52        0.55      0.20 o 
   6  -1   7       14.03       13.73      0.72 o 
   7  -1   7        5.25        7.13      1.54 o 
   8  -1   7        0.21       -0.01      0.38 o 
   9  -1   7        0.60        0.00      0.40 o 
  -5   0   7       11.10       12.93      4.24 o 
  -4   0   7        2.10        1.63      0.65 o 
  -3   0   7        0.03        0.39      0.19 o 
  -2   0   7       27.44       25.46      0.94 o 
  -1   0   7       17.73       17.83      0.70 o 
   0   0   7        6.52        6.87      0.33 o 
   1   0   7        7.37        6.68      0.41 o 
   2   0   7       20.50       20.80      0.69 o 
   3   0   7      119.32      112.80      2.87 o 
   4   0   7        3.12        2.71      0.24 o 
   5   0   7      104.89      102.86      2.28 o 
   6   0   7        3.18        4.59      1.73 o 
   7   0   7       64.97       71.35      4.87 o 
   8   0   7        5.32        0.01      0.38 o 
   9   0   7       21.34       28.47      3.38 o 
  10   0   7        0.19        0.17      0.43 o 
  -5   1   7       28.88       30.31      2.37 o 
  -4   1   7       24.86       25.71      2.15 o 
  -3   1   7       31.36       30.96      2.27 o 
  -2   1   7      185.62      179.46      6.92 o 
  -1   1   7       53.52       54.73      1.14 o 
   0   1   7      162.45      152.02      2.89 o 
   1   1   7      445.13      429.34      9.73 o 
   2   1   7        0.67        0.36      0.12 o 
   3   1   7      408.24      396.03     35.15 o 
   4   1   7       21.37       20.55      0.64 o 
   5   1   7      210.73      218.26     10.48 o 
   6   1   7      144.77      145.11      7.66 o 
   7   1   7      272.31      273.98     14.99 o 
   8   1   7        0.08       -0.01      0.36 o 
   9   1   7        0.93        1.49      1.41 o 
  10   1   7        0.01        0.16      0.41 o 
  -5   2   7       22.53       24.26      2.67 o 
  -4   2   7        0.72        0.69      0.98 o 
  -3   2   7        0.04        0.16      0.39 o 
  -2   2   7       29.51       31.86      1.76 o 
  -1   2   7       84.38       81.71      1.96 o 
   0   2   7       33.90       39.15      0.90 o 
   1   2   7       75.03       80.40      1.75 o 
   2   2   7       59.91       71.03      2.11 o 
   3   2   7       18.38       19.91      1.05 o 
   4   2   7       11.10       10.94      0.53 o 
   5   2   7        1.16        0.30      0.39 o 
   6   2   7        3.43        3.63      0.97 o 
   7   2   7      137.82      138.76      5.60 o 
   8   2   7       28.27       30.35      2.60 o 
   9   2   7        2.56        4.12      1.01 o 
  10   2   7        4.57        5.45      1.17 o 
  -5   3   7        0.73        1.41      0.90 o 
  -4   3   7        3.32        4.06      1.15 o 
  -3   3   7        1.34        1.67      0.76 o 
  -2   3   7       18.39       20.10      1.94 o 
  -1   3   7       56.55       63.21      3.44 o 
   0   3   7        7.17        7.22      0.24 o 
   1   3   7      116.77      133.51      2.68 o 
   2   3   7        5.34        4.61      0.29 o 
   3   3   7      200.46      216.22      5.04 o 
   4   3   7        9.78       10.19      0.41 o 
   5   3   7      667.18      694.35     20.38 o 
   6   3   7       19.12       22.63      1.69 o 
   7   3   7      248.33      253.78      9.52 o 
   8   3   7       66.96       74.71      3.62 o 
   9   3   7       11.80       11.40      1.66 o 
  10   3   7       23.96       29.72      3.39 o 
  -5   4   7       53.74       53.38      4.54 o 
  -4   4   7        3.15        5.48      1.42 o 
  -3   4   7      183.56      209.86     15.01 o 
  -2   4   7       67.05       69.57      4.34 o 
  -1   4   7      232.48      257.27     12.72 o 
   0   4   7      283.26      296.05      6.62 o 
   1   4   7      140.19      135.46      2.76 o 
   2   4   7       11.57       11.89      0.52 o 
   3   4   7       14.72       13.63      0.64 o 
   4   4   7      205.26      208.16      8.96 o 
   5   4   7      148.07      143.68      6.55 o 
   6   4   7      107.58      110.87      2.82 o 
   7   4   7        0.04        0.17      0.31 o 
   8   4   7        3.28        4.01      0.83 o 
   9   4   7       21.50       24.79      1.99 o 
  10   4   7        0.38        1.61      0.78 o 
  -4   5   7        6.96        7.55      1.74 o 
  -3   5   7        1.88        2.72      1.10 o 
  -2   5   7       68.19       79.11      7.41 o 
  -1   5   7        0.64        0.65      0.50 o 
   0   5   7      140.27      139.90      4.77 o 
   1   5   7      135.47      135.97      3.71 o 
   2   5   7       75.59       77.59      2.24 o 
   3   5   7       52.66       54.44      5.19 o 
   4   5   7        2.69        4.30      0.74 o 
   5   5   7      335.70      345.22     19.63 o 
   6   5   7       18.69       16.91      1.76 o 
   7   5   7       83.67       77.77      4.02 o 
   8   5   7        8.73       10.88      1.25 o 
   9   5   7        0.79        0.46      0.46 o 
  -4   6   7        3.47        3.15      1.36 o 
  -3   6   7      110.77      114.83     10.51 o 
  -2   6   7       24.54       25.64      2.59 o 
  -1   6   7      214.92      220.63     13.98 o 
   0   6   7      109.39      109.72      3.45 o 
   1   6   7        0.93        1.31      0.28 o 
   2   6   7      329.95      302.25     12.92 o 
   3   6   7       27.68       26.64      1.63 o 
   4   6   7      287.83      270.37     12.36 o 
   5   6   7       57.12       57.07      3.25 o 
   6   6   7      154.55      142.62      7.34 o 
   7   6   7        0.66        0.06      0.34 o 
   8   6   7       40.10       38.04      3.19 o 
   9   6   7        2.60        4.09      1.28 o 
  -3   7   7        3.28        2.61      1.19 o 
  -2   7   7      125.47      150.25     10.04 o 
  -1   7   7        1.19        0.77      0.18 o 
   0   7   7        0.46        0.86      0.27 o 
   1   7   7       73.11       65.94      2.74 o 
   2   7   7       14.97       11.94      0.76 o 
   3   7   7       79.23       73.36      4.81 o 
   4   7   7        8.26        7.55      1.69 o 
   5   7   7       26.33       23.54      2.02 o 
   6   7   7        1.68        1.82      1.25 o 
   7   7   7       34.91       33.83      4.63 o 
   8   7   7        0.28        0.00      0.32 o 
  -2   8   7        7.46        9.95      2.09 o 
  -1   8   7       33.17       37.18      3.80 o 
   0   8   7       35.76       35.98      1.52 o 
   1   8   7       22.18       19.98      1.16 o 
   2   8   7       34.60       38.06      2.52 o 
   3   8   7       13.03       13.09      1.03 o 
   4   8   7       61.55       55.30      2.54 o 
   5   8   7        3.40        3.09      1.49 o 
   6   8   7        0.04        0.22      0.49 o 
   7   8   7      130.92      118.21      7.80 o 
   8   8   7       58.20       60.54      5.43 o 
  -1   9   7       12.67       14.94      2.64 o 
   0   9   7       27.71       27.36      2.88 o 
   1   9   7       78.84       71.14      4.40 o 
   2   9   7      134.29      128.04      9.81 o 
   3   9   7       16.05       17.16      1.72 o 
   4   9   7       48.57       52.53      4.29 o 
   5   9   7        7.06        7.55      1.16 o 
   6   9   7        7.80        8.14      1.81 o 
   1  10   7       28.16       30.93      2.32 o 
   2  10   7        3.02        3.08      0.90 o 
   3  10   7       37.98       42.78      2.79 o 
   4  10   7       15.29       17.45      1.86 o 
   0  -5   8        0.43        0.41      0.38 o 
   1  -5   8        0.97        0.51      0.38 o 
   2  -5   8       11.10       12.15      3.79 o 
   3  -5   8       50.11       48.03      2.25 o 
   4  -5   8       32.12       37.66      4.54 o 
   5  -5   8       32.04       33.44      3.32 o 
  -2  -4   8       34.56       39.58      2.01 o 
  -1  -4   8        5.17        0.05      0.30 o 
   0  -4   8       12.61       12.61      0.98 o 
   1  -4   8        0.09        0.04      0.22 o 
   2  -4   8        5.37        5.06      0.63 o 
   3  -4   8        2.94        2.08      0.55 o 
   4  -4   8       43.43       42.14      3.38 o 
   5  -4   8        0.31        0.23      0.24 o 
   6  -4   8        1.19        1.72      0.54 o 
   7  -4   8       17.37       22.98      3.56 o 
  -3  -3   8        0.01       -0.32      0.32 o 
  -2  -3   8       14.82       12.98      1.17 o 
  -1  -3   8        9.07       11.78      0.84 o 
   0  -3   8       11.96        9.74      0.84 o 
   1  -3   8       37.31       34.86      1.53 o 
   2  -3   8       84.34       75.79      2.42 o 
   3  -3   8       52.18       45.77      2.10 o 
   4  -3   8       48.42       49.70      4.95 o 
   5  -3   8       25.36       24.43      1.90 o 
   6  -3   8       25.02       25.84      3.04 o 
   7  -3   8       19.62       24.41      2.46 o 
   8  -3   8        2.40        2.41      0.91 o 
  -3  -2   8       46.99       53.36      4.33 o 
  -2  -2   8        4.96        6.86      0.69 o 
  -1  -2   8       46.51       48.85      2.06 o 
   0  -2   8       15.89       14.09      0.80 o 
   1  -2   8      254.39      234.44      7.10 o 
   2  -2   8        4.94        4.10      0.57 o 
   3  -2   8       18.21       20.14      1.21 o 
   4  -2   8       18.08       17.88      0.90 o 
   5  -2   8        0.39        0.61      0.22 o 
   6  -2   8        8.21        6.37      0.71 o 
   7  -2   8        7.36        6.81      1.10 o 
   8  -2   8       12.99       18.53      4.85 o 
  -4  -1   8        5.90        6.90      2.05 o 
  -3  -1   8       14.70       15.51      1.41 o 
  -2  -1   8       12.61       14.57      0.78 o 
  -1  -1   8       18.90       18.68      0.81 o 
   0  -1   8        9.25        7.71      0.56 o 
   1  -1   8      365.26      339.79      9.18 o 
   2  -1   8      289.43      268.91      7.83 o 
   3  -1   8      155.72      149.27      3.83 o 
   4  -1   8        2.36        3.34      0.35 o 
   5  -1   8       90.09       83.18      4.91 o 
   6  -1   8       11.32       12.68      1.31 o 
   7  -1   8       24.32       29.61      4.99 o 
   8  -1   8        6.70        0.03      0.47 o 
   9  -1   8       37.30       57.54      5.76 o 
  -4   0   8       21.25       25.64      3.48 o 
  -3   0   8        8.20        9.12      6.79 o 
  -2   0   8        8.72        7.40      0.35 o 
  -1   0   8      145.28      141.53      3.20 o 
   0   0   8       48.51       43.37      1.86 o 
   1   0   8      567.34      515.23     14.91 o 
   2   0   8       12.80       12.05      0.60 o 
   3   0   8      282.62      286.98      7.64 o 
   4   0   8       25.93       26.24      1.28 o 
   5   0   8        5.17        6.74      0.48 o 
   6   0   8        5.19        6.04      1.31 o 
   7   0   8        9.08       11.27      1.93 o 
   8   0   8        3.74       -0.03      0.44 o 
   9   0   8        1.71        0.01      0.44 o 
  -4   1   8        6.08        5.87      1.42 o 
  -3   1   8        1.27        1.09      0.52 o 
  -2   1   8       13.28       13.24      0.45 o 
  -1   1   8        5.39        4.28      0.23 o 
   0   1   8       69.27       66.29      1.34 o 
   1   1   8       49.99       46.47      1.14 o 
   2   1   8      149.96      145.08      3.04 o 
   3   1   8      260.13      263.76      8.37 o 
   4   1   8        2.60        2.81      0.42 o 
   5   1   8      144.84      154.78      8.00 o 
   6   1   8        0.60        0.35      0.51 o 
   7   1   8      109.89      125.29     10.72 o 
   8   1   8       31.94       36.34      5.87 o 
   9   1   8        6.58        0.02      0.48 o 
  10   1   8        0.85        1.15      0.95 o 
  -4   2   8        3.53        3.24      1.12 o 
  -3   2   8       16.57       21.74      2.23 o 
  -2   2   8       23.96       23.72      1.95 o 
  -1   2   8      168.67      157.97      2.65 o 
   0   2   8       57.63       52.97      2.56 o 
   1   2   8      322.20      293.17     10.18 o 
   2   2   8        8.64        9.42      0.84 o 
   3   2   8       38.57       37.97      2.64 o 
   4   2   8      197.57      193.69      5.20 o 
   5   2   8       52.13       55.23      5.10 o 
   6   2   8      107.45      104.90      6.14 o 
   7   2   8        0.09        0.31      0.57 o 
   8   2   8      261.65      269.06     11.49 o 
   9   2   8        8.87       13.63      1.66 o 
  10   2   8       31.03       37.47      4.64 o 
  -4   3   8       12.72       13.73      2.12 o 
  -3   3   8        6.48        7.37      2.44 o 
  -2   3   8       18.50       20.80      2.09 o 
  -1   3   8       66.39       69.38      3.96 o 
   0   3   8      127.33      123.79      3.83 o 
   1   3   8       63.81       64.76      1.71 o 
   2   3   8      110.08      111.74      2.67 o 
   3   3   8        7.67        8.09      0.42 o 
   4   3   8        0.03        0.13      0.15 o 
   5   3   8        7.03        8.10      0.90 o 
   6   3   8        3.47        3.02      0.77 o 
   7   3   8        0.03        0.29      0.36 o 
   8   3   8       47.71       44.20      2.79 o 
   9   3   8        7.00        9.06      1.36 o 
  10   3   8       27.80       32.14      4.45 o 
  -4   4   8        5.76        6.13      1.55 o 
  -3   4   8       54.19       65.75      7.28 o 
  -2   4   8        1.71        2.59      0.95 o 
  -1   4   8      112.91      117.96      6.38 o 
   0   4   8        0.05        0.11      0.08 o 
   1   4   8      183.74      185.62      4.20 o 
   2   4   8        2.07        3.42      0.34 o 
   3   4   8       30.18       30.24      0.92 o 
   4   4   8        1.39        1.60      0.34 o 
   5   4   8      176.02      173.43      5.24 o 
   6   4   8        0.36        0.61      0.21 o 
   7   4   8       42.11       45.55      2.50 o 
   8   4   8       47.67       48.94      2.82 o 
   9   4   8        0.16        0.24      0.42 o 
  10   4   8       46.18       48.99      4.70 o 
  -4   5   8        0.04        0.99      0.90 o 
  -3   5   8        1.78        1.72      1.61 o 
  -2   5   8       10.81       11.79      1.87 o 
  -1   5   8       46.55       50.93      3.71 o 
   0   5   8        3.13        2.20      0.37 o 
   1   5   8       62.99       62.53      1.56 o 
   2   5   8      149.24      149.95      4.85 o 
   3   5   8        3.47        3.87      0.36 o 
   4   5   8       80.68       78.36      5.12 o 
   5   5   8        8.66       10.03      0.56 o 
   6   5   8      210.69      206.13      5.71 o 
   7   5   8        3.56        3.34      0.25 o 
   8   5   8        7.36        5.85      3.59 o 
   9   5   8       14.01       17.65      3.62 o 
  -3   6   8        0.01        0.01      0.62 o 
  -2   6   8       82.03       97.98      6.71 o 
  -1   6   8       20.95       20.98      2.29 o 
   0   6   8       76.33       83.80      4.13 o 
   1   6   8        5.04        5.70      0.36 o 
   2   6   8       16.30       14.59      1.06 o 
   3   6   8        5.77        4.00      1.49 o 
   4   6   8       11.24       12.33      0.99 o 
   5   6   8        1.78        1.64      0.47 o 
   6   6   8        0.36        0.55      0.83 o 
   7   6   8        2.15        2.26      0.35 o 
   8   6   8       25.02       21.04      5.74 o 
   9   6   8        4.99        4.79      1.06 o 
  -2   7   8        4.73        4.32      1.40 o 
  -1   7   8       94.28      112.07      7.63 o 
   0   7   8       22.36       19.72      2.06 o 
   1   7   8        8.16        9.81      0.83 o 
   2   7   8       44.12       46.91      5.01 o 
   3   7   8       26.72       24.71      1.66 o 
   4   7   8       43.91       42.28      2.56 o 
   5   7   8       49.98       45.55      4.40 o 
   6   7   8       50.20       44.66      3.21 o 
   7   7   8        2.38        2.71      0.97 o 
   8   7   8       64.76       54.13      4.47 o 
  -1   8   8       52.03       62.84      8.35 o 
   0   8   8       59.97       66.42      5.17 o 
   1   8   8       71.63       73.06      6.57 o 
   2   8   8       13.41       13.84      1.25 o 
   3   8   8       15.18       13.37      1.32 o 
   4   8   8        1.82        2.21      0.69 o 
   5   8   8       13.17       12.10      1.56 o 
   6   8   8        0.01        0.44      0.91 o 
   7   8   8        0.14        0.07      0.44 o 
   1   9   8       10.02        8.93      1.79 o 
   2   9   8       21.27       20.46      1.79 o 
   3   9   8       56.93       52.16      3.28 o 
   4   9   8        0.02        0.33      0.48 o 
   5   9   8        5.27        5.57      2.13 o 
   6   9   8       18.29       16.63      2.39 o 
   0  -4   9       12.82       15.55      1.19 o 
   1  -4   9        1.01        0.33      0.36 o 
   2  -4   9       18.69       20.38      1.43 o 
   3  -4   9        2.92        1.73      1.17 o 
   4  -4   9        0.56        1.06      0.54 o 
   5  -4   9       60.31       59.62      6.84 o 
  -1  -3   9        1.03        1.65      0.50 o 
   0  -3   9        5.49        4.40      1.63 o 
   1  -3   9        0.50        0.11      0.22 o 
   2  -3   9        2.18        1.26      0.58 o 
   3  -3   9        0.91        2.63      0.56 o 
   4  -3   9        0.85        1.50      0.42 o 
   5  -3   9       26.61       21.75      2.52 o 
   6  -3   9        4.31        5.88      0.98 o 
   7  -3   9       39.40       42.55      3.99 o 
  -2  -2   9       66.28       69.64      5.72 o 
  -1  -2   9       87.03       86.71      7.02 o 
   0  -2   9       36.09       33.09      1.97 o 
   1  -2   9       60.10       59.12      2.77 o 
   2  -2   9      113.90      104.94      3.42 o 
   3  -2   9        0.31        0.42      0.29 o 
   4  -2   9       12.56       11.61      3.15 o 
   5  -2   9       10.21       11.32      0.98 o 
   6  -2   9        4.86        5.76      1.01 o 
   7  -2   9        4.37        6.35      1.27 o 
   8  -2   9        0.88        1.14      1.15 o 
  -3  -1   9        3.16        2.33      2.26 o 
  -2  -1   9       15.10       16.13      1.15 o 
  -1  -1   9       13.15       14.11      0.99 o 
   0  -1   9        5.65        6.00      0.50 o 
   1  -1   9        0.66        0.57      0.24 o 
   2  -1   9      142.56      132.90      3.66 o 
   3  -1   9       76.96       77.52      2.74 o 
   4  -1   9       22.20       23.63      1.36 o 
   5  -1   9        4.75        3.28      0.41 o 
   6  -1   9       39.24       39.83      2.61 o 
   7  -1   9        2.75        3.55      1.39 o 
   8  -1   9        9.13       15.63      2.77 o 
  -3   0   9        5.86        8.14      3.42 o 
  -2   0   9        5.96        8.91      1.92 o 
  -1   0   9        4.37        3.12      0.46 o 
   0   0   9       33.15       33.15      1.18 o 
   1   0   9        1.09        1.23      0.25 o 
   2   0   9        1.07        1.19      0.31 o 
   3   0   9       51.67       49.61      2.44 o 
   4   0   9       51.69       47.32      1.52 o 
   5   0   9       24.02       23.26      1.09 o 
   6   0   9       58.24       60.23      4.48 o 
   7   0   9       23.54       31.33      3.37 o 
   8   0   9        0.10       -0.08      0.90 o 
   9   0   9       26.32       39.13      7.42 o 
  -3   1   9       29.43       29.76      2.70 o 
  -2   1   9        3.46        3.30      0.76 o 
  -1   1   9       70.38       66.10      1.74 o 
   0   1   9       69.17       59.72      1.93 o 
   1   1   9      117.83      111.11      2.41 o 
   2   1   9        2.19        1.59      0.30 o 
   3   1   9       57.16       54.48      1.89 o 
   4   1   9       43.69       41.70      2.10 o 
   5   1   9        2.31        2.58      0.90 o 
   6   1   9       21.42       26.33      2.74 o 
   7   1   9       17.32       21.61      2.75 o 
   8   1   9       30.18       40.54      4.41 o 
   9   1   9       37.18       44.48      5.10 o 
  -3   2   9        0.07        0.06      0.40 o 
  -2   2   9       33.59       37.64      3.00 o 
  -1   2   9        1.47        2.47      0.60 o 
   0   2   9      250.00      239.11      6.01 o 
   1   2   9       55.47       53.03      1.68 o 
   2   2   9      161.09      153.66      3.74 o 
   3   2   9       23.79       23.75      1.51 o 
   4   2   9        5.53        5.50      1.00 o 
   5   2   9      178.51      180.11     12.17 o 
   6   2   9        0.17        0.47      0.58 o 
   7   2   9       18.83       20.18      2.54 o 
   8   2   9        7.52        6.45      1.21 o 
   9   2   9       57.20       60.43      5.54 o 
  -3   3   9       11.14       11.26      3.12 o 
  -2   3   9        2.39        2.14      0.93 o 
  -1   3   9        1.32        2.34      0.84 o 
   0   3   9       29.83       27.44      1.00 o 
   1   3   9       36.86       35.51      1.66 o 
   2   3   9        0.48        0.97      0.27 o 
   3   3   9       57.91       61.66      1.78 o 
   4   3   9       39.34       36.22      1.32 o 
   5   3   9        7.10        7.14      0.81 o 
   6   3   9       54.97       58.13      2.81 o 
   7   3   9       52.64       57.95      3.70 o 
   8   3   9        1.56        2.08      0.76 o 
   9   3   9        0.03        0.08      0.50 o 
  -3   4   9        4.23        4.50      1.37 o 
  -2   4   9       27.81       33.29      3.09 o 
  -1   4   9       70.32       78.58      7.10 o 
   0   4   9       57.96       55.08      2.34 o 
   1   4   9       59.90       58.19      1.47 o 
   2   4   9      159.78      162.14      3.85 o 
   3   4   9        9.66       11.04      0.59 o 
   4   4   9       89.82       92.39      2.41 o 
   5   4   9       86.41       92.94      3.13 o 
   6   4   9       91.08       84.29      4.37 o 
   7   4   9       28.16       33.69      2.25 o 
   8   4   9        1.85        2.14      1.23 o 
   9   4   9       29.54       33.43      4.19 o 
  -3   5   9       27.49       29.26      5.40 o 
  -2   5   9       15.05       15.27      2.30 o 
  -1   5   9       33.69       37.03      3.26 o 
   0   5   9       32.50       37.34      2.91 o 
   1   5   9       11.40       10.15      0.43 o 
   2   5   9       97.75       97.91      3.14 o 
   3   5   9      181.51      177.21      7.81 o 
   4   5   9       18.75       19.83      0.93 o 
   5   5   9       87.05       86.60      2.52 o 
   6   5   9       28.18       27.75      1.28 o 
   7   5   9      102.27       98.52      5.70 o 
   8   5   9        2.24        2.08      1.01 o 
   9   5   9        0.83        1.15      0.69 o 
  -2   6   9        0.03        0.29      0.63 o 
  -1   6   9       14.35       15.23      2.27 o 
   0   6   9        8.02       11.78      1.73 o 
   1   6   9       12.26       12.51      0.71 o 
   2   6   9        0.37        0.52      0.23 o 
   3   6   9       53.60       52.79      2.86 o 
   4   6   9       71.76       67.94      4.58 o 
   5   6   9        1.97        2.97      0.45 o 
   6   6   9       55.96       55.07      2.81 o 
   7   6   9       37.57       35.63      2.26 o 
   8   6   9       23.52       20.29      2.19 o 
   9   6   9       51.65       54.61      7.25 o 
  -1   7   9       23.30       25.84      2.94 o 
   0   7   9       11.02       12.65      1.90 o 
   1   7   9       81.09       79.53      2.64 o 
   2   7   9       27.41       23.66      1.36 o 
   3   7   9      104.07      104.76      6.46 o 
   4   7   9       15.10       14.81      1.25 o 
   5   7   9       87.36       90.79      6.66 o 
   6   7   9        5.86        5.67      0.86 o 
   7   7   9       38.62       33.65      4.66 o 
   8   7   9       43.62       41.84      3.48 o 
   2   8   9        6.41        8.10      1.05 o 
   3   8   9        0.24        0.49      0.42 o 
   4   8   9        1.28        1.08      0.53 o 
   5   8   9        1.11        1.28      0.65 o 
   6   8   9        1.69        1.31      0.76 o 
   7   8   9        1.49        1.43      0.88 o 
   2   9   9        2.48        3.19      0.75 o 
   3   9   9       79.94       72.05      4.11 o 
   4   9   9        9.29        6.35      1.21 o 
   5   9   9        7.75        8.55      1.53 o 
   1  -3  10        5.05        2.24      1.78 o 
   2  -3  10        0.00       -0.02      0.19 o 
   3  -3  10       13.78       14.52      1.13 o 
   4  -3  10       15.31       16.03      1.33 o 
   5  -3  10       18.15       20.86      2.57 o 
   0  -2  10        8.66        7.98      0.74 o 
   1  -2  10        4.93        2.39      1.59 o 
   2  -2  10        9.02        6.02      1.84 o 
   3  -2  10       43.24       44.59      3.63 o 
   4  -2  10       14.55       15.13      1.68 o 
   5  -2  10        1.17        1.97      0.55 o 
   6  -2  10       43.22       52.39      8.55 o 
   7  -2  10        3.91        5.10      1.18 o 
  -1  -1  10       42.92       44.65      3.86 o 
   0  -1  10        4.15        5.04      0.78 o 
   1  -1  10       26.46       25.77      1.76 o 
   2  -1  10        5.40        4.25      0.51 o 
   3  -1  10      136.07      127.05      3.78 o 
   4  -1  10       30.37       31.26      1.78 o 
   5  -1  10       28.54       28.29      2.26 o 
   6  -1  10        1.46        1.68      0.68 o 
   7  -1  10       43.06       58.85      5.62 o 
  -2   0  10        1.20        0.45      1.35 o 
  -1   0  10        1.30        2.42      1.18 o 
   0   0  10       33.10       32.05      1.35 o 
   1   0  10       13.04       12.58      1.03 o 
   2   0  10        1.05        0.60      0.24 o 
   3   0  10        0.38        0.55      0.30 o 
   4   0  10       70.88       67.16      3.50 o 
   5   0  10        0.90        1.01      0.37 o 
   6   0  10       34.81       42.88      3.96 o 
   7   0  10        0.14       -0.26      1.10 o 
   8   0  10       37.91       55.32      5.69 o 
  -2   1  10       48.25       54.28      4.44 o 
  -1   1  10        4.80        4.39      0.85 o 
   0   1  10       61.07       54.26      4.59 o 
   1   1  10       20.84       18.95      1.21 o 
   2   1  10       48.70       47.01      1.94 o 
   3   1  10      126.25      108.38      3.67 o 
   4   1  10        5.11        5.75      0.68 o 
   5   1  10      127.23      134.30      7.82 o 
   6   1  10        0.28        0.22      0.92 o 
   7   1  10       35.86       45.98      4.56 o 
   8   1  10        3.82        3.58      1.61 o 
  -2   2  10        2.15        1.63      0.87 o 
  -1   2  10        8.14        8.95      1.44 o 
   0   2  10       17.63       16.39      1.02 o 
   1   2  10       42.82       40.59      1.35 o 
   2   2  10        2.18        1.75      0.59 o 
   3   2  10        1.01        1.02      0.30 o 
   4   2  10       46.53       45.67      4.70 o 
   5   2  10       60.40       64.04      4.46 o 
   6   2  10       53.38       59.13      4.58 o 
   7   2  10        2.46        2.60      1.21 o 
   8   2  10        5.06        5.19      1.75 o 
   9   2  10       13.74       12.25      1.83 o 
  -2   3  10       13.37       14.18      2.06 o 
  -1   3  10        0.22        1.72      0.78 o 
   0   3  10       17.99       17.73      2.86 o 
   1   3  10        6.91        5.81      0.46 o 
   2   3  10      125.75      120.81      3.25 o 
   3   3  10      102.36      105.04      2.75 o 
   4   3  10       76.51       80.22      2.77 o 
   5   3  10       53.03       61.48      2.80 o 
   6   3  10        0.05        0.30      0.37 o 
   7   3  10       18.32       22.69      1.86 o 
   8   3  10        1.02        1.81      0.87 o 
   9   3  10        1.22        0.25      0.51 o 
  -2   4  10        0.04       -0.09      0.48 o 
  -1   4  10       25.82       29.37      4.39 o 
   0   4  10        7.10        8.20      1.37 o 
   1   4  10       68.53       66.41      1.55 o 
   2   4  10        4.84        4.15      0.38 o 
   3   4  10       93.80       93.29      2.74 o 
   4   4  10       36.56       36.60      1.46 o 
   5   4  10       22.45       20.37      1.55 o 
   6   4  10        1.25        1.68      0.95 o 
   7   4  10        7.57        6.92      1.30 o 
   8   4  10        8.68        8.57      1.57 o 
   9   4  10        0.02       -0.17      0.72 o 
  -2   5  10        3.02        3.93      1.39 o 
  -1   5  10        7.09        9.49      1.81 o 
   0   5  10        4.83        5.80      1.31 o 
   1   5  10        7.09        7.34      0.70 o 
   2   5  10        0.09        0.34      0.22 o 
   3   5  10      213.92      208.13      7.74 o 
   4   5  10      110.00      108.12      3.03 o 
   5   5  10       58.37       60.52      1.95 o 
   6   5  10       16.21       15.35      0.66 o 
   7   5  10       54.34       54.53      3.07 o 
   8   5  10       10.44        9.67      1.38 o 
   1   6  10       53.06       57.70      6.13 o 
   2   6  10       29.49       31.92      1.48 o 
   3   6  10       13.36       14.28      0.85 o 
   4   6  10       19.70       18.34      0.94 o 
   5   6  10       44.06       45.29      1.64 o 
   6   6  10        0.01       -0.15      0.16 o 
   7   6  10        0.02        0.11      0.32 o 
   8   6  10       15.93       14.15      1.64 o 
   2   7  10       30.51       31.05      1.53 o 
   3   7  10        6.39        5.01      0.52 o 
   4   7  10       18.28       19.81      1.62 o 
   5   7  10       19.48       16.27      1.12 o 
   6   7  10        8.46        7.69      0.82 o 
   7   7  10        3.12        2.55      0.75 o 
   2   8  10        0.77        0.58      0.43 o 
   3   8  10       82.63       76.45      3.37 o 
   4   8  10        0.52        0.81      0.53 o 
   5   8  10       34.82       33.24      4.09 o 
   6   8  10        4.72        4.52      1.17 o 
   3  -2  11        5.79        3.91      2.63 o 
   4  -2  11       18.93       18.59      1.73 o 
   1  -1  11       10.84       11.08      0.97 o 
   2  -1  11       25.46       25.17      1.48 o 
   3  -1  11        3.03        1.75      0.82 o 
   4  -1  11      109.83       99.42      9.30 o 
   5  -1  11       19.38       19.05      1.85 o 
   6  -1  11       38.30       48.06      6.10 o 
   0   0  11        1.39       -0.33      0.68 o 
   1   0  11        6.64        5.62      1.53 o 
   2   0  11       17.28       18.59      1.02 o 
   3   0  11       13.76       12.05      0.92 o 
   4   0  11        3.46        1.70      1.01 o 
   5   0  11       17.89       17.15      2.52 o 
   6   0  11        1.95        2.12      1.18 o 
   7   0  11        4.68        8.18      2.12 o 
   0   1  11       14.34       16.08      2.29 o 
   1   1  11        2.15        1.11      0.98 o 
   2   1  11        0.04        0.28      0.27 o 
   3   1  11        1.99        1.04      0.63 o 
   4   1  11        0.18        0.04      0.18 o 
   5   1  11        1.33       -0.02      0.36 o 
   6   1  11        4.22       -0.01      0.61 o 
   7   1  11        0.98        1.33      1.11 o 
   8   1  11        4.16        8.44      2.44 o 
  -1   2  11       23.89       21.22      2.47 o 
   0   2  11       61.46       56.90      3.93 o 
   1   2  11       36.95       34.08      1.81 o 
   2   2  11      153.75      139.94      4.67 o 
   3   2  11        5.16        4.94      0.93 o 
   4   2  11       32.75       35.40      2.87 o 
   5   2  11       33.24       36.54      3.37 o 
   6   2  11        0.12        0.04      0.44 o 
   7   2  11       48.16       57.96      5.51 o 
   8   2  11        3.33        3.55      1.70 o 
  -1   3  11       22.60       21.97      3.92 o 
   0   3  11        0.00       -0.36      0.83 o 
   1   3  11        5.78        4.43      1.58 o 
   2   3  11       11.05       12.05      0.66 o 
   3   3  11       10.74       11.61      0.69 o 
   4   3  11       28.08       28.65      1.59 o 
   5   3  11        0.06        0.40      0.44 o 
   6   3  11        0.01       -0.14      0.34 o 
   7   3  11       11.19       10.98      1.45 o 
   8   3  11        0.29        0.46      0.64 o 
   0   4  11       29.53       30.64      2.92 o 
   1   4  11        1.24        1.23      0.69 o 
   2   4  11       41.10       40.08      1.46 o 
   3   4  11       18.72       18.80      1.03 o 
   4   4  11       20.81       22.35      1.17 o 
   5   4  11       68.21       66.94      3.87 o 
   6   4  11        4.21        2.26      2.48 o 
   7   4  11       22.32       27.76      3.30 o 
   8   4  11        0.93        1.26      0.72 o 
   0   5  11        3.78        2.83      1.07 o 
   1   5  11       73.06       73.77      4.82 o 
   2   5  11        0.59        0.49      0.20 o 
   3   5  11       63.70       64.54      2.22 o 
   4   5  11      123.84      116.98      3.40 o 
   5   5  11       69.62       68.02      2.18 o 
   6   5  11       17.74       19.74      1.91 o 
   7   5  11        0.54        0.29      0.42 o 
   8   5  11        9.93        8.96      1.40 o 
   3   6  11        0.29        0.48      0.34 o 
   4   6  11        6.25        4.77      0.67 o 
   5   6  11       79.31       78.16      2.54 o 
   6   6  11        0.03        0.31      0.44 o 
   7   6  11       13.57       15.74      1.98 o 
   3   7  11       91.38       86.05      3.13 o 
   4   7  11        5.87        5.03      0.89 o 
   5   7  11       26.32       24.79      1.64 o 
   6   7  11       24.28       23.22      2.05 o 
   4   8  11        2.35        3.28      0.64 o 
   3   0  12        0.18        1.10      0.64 o 
   4   0  12        0.36        0.12      0.25 o 
   2   1  12        3.09        1.00      1.14 o 
   3   1  12        4.02        3.95      0.85 o 
   4   1  12       10.49       13.43      1.92 o 
   5   1  12       17.81       22.49      2.77 o 
   6   1  12        0.25        0.03      0.76 o 
   2   2  12       12.24        9.03      1.82 o 
   3   2  12        0.30        0.37      0.74 o 
   4   2  12        0.47        0.80      0.63 o 
   5   2  12       24.10       24.64      2.85 o 
   6   2  12       11.97       16.88      2.75 o 
   1   3  12        8.34        8.28      2.24 o 
   2   3  12        3.15        1.92      0.70 o 
   3   3  12       27.08       26.38      1.37 o 
   4   3  12        2.40        2.84      0.63 o 
   5   3  12       29.22       32.50      2.15 o 
   6   3  12        5.13        4.75      3.49 o 
   7   3  12        3.10        2.76      2.25 o 
   1   4  12       12.05       12.45      1.69 o 
   2   4  12        1.62        1.61      0.67 o 
   3   4  12        3.22        1.91      0.74 o 
   4   4  12       34.00       32.92      1.90 o 
   5   4  12        0.57        0.23      0.59 o 
   6   4  12       29.12       36.54      3.08 o 
   7   4  12        1.97        0.90      1.04 o 
   2   5  12        1.31        0.92      0.65 o 
   3   5  12       37.85       35.52      1.42 o 
   4   5  12        2.45        1.10      0.47 o 
   5   5  12      105.94       95.75      4.64 o 
   6   5  12        3.15        1.71      1.51 o 
   3   6  12       16.59       16.91      1.85 o 
   4   6  12        0.39        0.38      0.25 o 
   5   6  12        4.20        2.06      0.86 o 
                                                 
